# Supplementary material for: catena-Poly[sodium-di-μ-aqua-sodium-bis[μ-2,2,2-trichloro-N-(dimorpholinophosphoryl)acetamide]]
Source: Acta Crystallogr Sect E Struct Rep Online. 2010 Mar 20;66(Pt 4):m426–7. doi: 10.1107/S1600536810009670 (PMC2983831; doi:10.1107/S1600536810009670)
Supplement: Supplementary file 1 [file e-66-0m426-sup1.cif]

##############################################################################
###                                                                        ###
###        Electronic paper (Acta Crystallographica Section E)             ###
###                                                                        ###
##############################################################################
#                                                                            #
# This CIF contains the data in a paper accepted for publication in Acta     #
# Crystallographica Section E. It conforms to the requirements of Notes      #
# for Authors for Section E, and has been peer reviewed under the auspices   #
# of the IUCr Commission on Journals.                                        #
#                                                                            #
# Full details of the Crystallographic Information File format               #
# are given in the paper "The Crystallographic Information File (CIF):       #
# a New Standard Archive File for Crystallography" by S. R. Hall, F. H.      #
# Allen and I. D. Brown [Acta Cryst. (1991), A47, 655-685].                  #
#                                                                            #
# The current version of the core CIF dictionary is obtainable from          #
# ftp://ftp.iucr.org/pub/cif_core.dic. The current version number is 2.4.    #
#                                                                            #
# Software is freely available for graphical display of the structure(s) in  #
# this CIF.  For information consult the CIF home page http://www.iucr.org/  #
# cif/home.html                                                              #
#                                                                            #
# This file may be used for bona fide research purposes within the           #
# scientific community so long as proper attribution is given to the journal # 
# article from which it was obtained.                                        #
#                                                                            #
##############################################################################
                                             
data_I
_audit_creation_method     SHELXL-97
_chemical_name_systematic
;
<i>catena</i>-Poly[sodium-di-\m-aqua-sodium-bis[\m-2,2,2-trichloro-<i>N</i>-
(dimorpholinophosphoryl)acetamide]]
;
_chemical_name_common     ?
_chemical_formula_moiety     'C20 H36 Cl6 N6 Na2 O10 P2'
_chemical_formula_sum     'C20 H36 Cl6 N6 Na2 O10 P2'
_chemical_formula_iupac     '[Na2 (C10 H16 Cl3 N3 O4 P)2 (H2 O)2]'
_chemical_formula_weight     841.17
_chemical_melting_point     ?
_symmetry_cell_setting     triclinic
_symmetry_space_group_name_H-M     'P -1'
_symmetry_space_group_name_Hall     '-P 1'
loop_
    _symmetry_equiv_pos_as_xyz
    'x, y, z'
    '-x, -y, -z'
_cell_length_a     7.522(5)
_cell_length_b     10.329(4)
_cell_length_c     12.451(5)
_cell_angle_alpha     84.17(4)
_cell_angle_beta     80.89(4)
_cell_angle_gamma     70.16(5)
_cell_volume     897.3(8)
_cell_formula_units_Z     1
_cell_measurement_reflns_used     2305
_cell_measurement_theta_min     2.8917
_cell_measurement_theta_max     32.1440
_cell_measurement_temperature     294(2)
_exptl_crystal_description     block
_exptl_crystal_colour     colourless
_exptl_crystal_size_max     0.40
_exptl_crystal_size_mid     0.30
_exptl_crystal_size_min     0.20
_exptl_crystal_density_diffrn     1.557
_exptl_crystal_density_meas     ?
_exptl_crystal_density_method     'not measured'
_exptl_crystal_F_000     432
_exptl_absorpt_coefficient_mu     0.648
_exptl_absorpt_correction_type     'multi-scan'
_exptl_absorpt_process_details
;
(CrysAlis RED; Oxford Diffraction, 2006)
;
_exptl_absorpt_correction_T_min     0.7816
_exptl_absorpt_correction_T_max     0.9380
_exptl_special_details
;
;
_diffrn_ambient_temperature     294(2)
_diffrn_radiation_type     MoK\a
_diffrn_radiation_wavelength     0.71073
_diffrn_radiation_source     'Enhance (Mo) X-ray Source'
_diffrn_radiation_monochromator     graphite
_diffrn_measurement_device_type     "Oxford Diffraction Xcalibur3"
_diffrn_measurement_method     '\w scans'
_diffrn_detector_area_resol_mean     16.1827
_diffrn_reflns_number     10258
_diffrn_reflns_av_R_equivalents     0.0266
_diffrn_reflns_av_sigmaI/netI     0.0447
_diffrn_reflns_theta_min     2.97
_diffrn_reflns_theta_max     30.00
_diffrn_reflns_theta_full     30.00
_diffrn_measured_fraction_theta_max     0.980
_diffrn_measured_fraction_theta_full     0.980
_diffrn_reflns_limit_h_min     -9
_diffrn_reflns_limit_h_max     10
_diffrn_reflns_limit_k_min     -14
_diffrn_reflns_limit_k_max     14
_diffrn_reflns_limit_l_min     -17
_diffrn_reflns_limit_l_max     17
_diffrn_standards_number     2
_diffrn_standards_interval_count     50
_diffrn_standards_interval_time     ?
_diffrn_standards_decay_%     ?
_refine_special_details
;
Refinement of <i>F</i>^2^ against ALL reflections. The weighted <i>R</i>-factor
wR and goodness of fit <i>S</i> are based on <i>F</i>^2^, conventional
<i>R</i>-factors <i>R</i> are based on <i>F</i>, with <i>F</i> set to zero for
negative <i>F</i>^2^. The threshold expression of <i>F</i>^2^ >
\s(<i>F</i>^2^) is used only for calculating <i>R</i>-factors(gt) etc. and is
not relevant to the choice of reflections for refinement. <i>R</i>-factors
based on <i>F</i>^2^ are statistically about twice as large as those based on
<i>F</i>, and <i>R</i>- factors based on ALL data will be even larger.
;
_reflns_number_total     5137
_reflns_number_gt     3339
_reflns_threshold_expression     I>2sigma(I)
_refine_ls_structure_factor_coef     Fsqd
_refine_ls_matrix_type     full
_refine_ls_R_factor_all     0.0745
_refine_ls_R_factor_gt     0.0458
_refine_ls_wR_factor_gt     0.1126
_refine_ls_wR_factor_ref     0.1205
_refine_ls_goodness_of_fit_ref     0.947
_refine_ls_restrained_S_all     0.963
_refine_ls_number_reflns     5137
_refine_ls_number_parameters     236
_refine_ls_number_restraints     6
_refine_ls_hydrogen_treatment     constr
_refine_ls_weighting_scheme     calc
_refine_ls_weighting_details
         'calc w=1/[\s^2^(Fo^2^)+(0.0695P)^2^+0.0000P] where P=(Fo^2^+2Fc^2^)/3'
_atom_sites_solution_hydrogens     difmap
_atom_sites_solution_primary     direct
_atom_sites_solution_secondary     difmap
_refine_ls_shift/su_max     0.000
_refine_ls_shift/su_mean     0.000
_refine_diff_density_max     0.440
_refine_diff_density_min     -0.552
_refine_ls_extinction_method     none
_refine_ls_extinction_coef     ?
loop_
    _atom_type_symbol
    _atom_type_description
    _atom_type_scat_dispersion_real
    _atom_type_scat_dispersion_imag
    _atom_type_scat_source
    'C' 'C' 0.0033 0.0016
                         'International Tables Vol C Tables 4.2.6.8 and 6.1.1.4'
    'H' 'H' 0.0000 0.0000
                         'International Tables Vol C Tables 4.2.6.8 and 6.1.1.4'
    'N' 'N' 0.0061 0.0033
                         'International Tables Vol C Tables 4.2.6.8 and 6.1.1.4'
    'O' 'O' 0.0106 0.0060
                         'International Tables Vol C Tables 4.2.6.8 and 6.1.1.4'
    'Na' 'Na' 0.0362 0.0249
                         'International Tables Vol C Tables 4.2.6.8 and 6.1.1.4'
    'P' 'P' 0.1023 0.0942
                         'International Tables Vol C Tables 4.2.6.8 and 6.1.1.4'
    'Cl' 'Cl' 0.1484 0.1585
                         'International Tables Vol C Tables 4.2.6.8 and 6.1.1.4'
_computing_data_collection
;
CrysAlis CCD (Oxford Diffraction, 2006)
;
_computing_cell_refinement
;
CrysAlis RED (Oxford Diffraction, 2006)
;
_computing_data_reduction
;
CrysAlis RED (Oxford Diffraction, 2006)
;
_computing_structure_solution     'SHELXTL (Sheldrick, 2008)'
_computing_structure_refinement     'SHELXTL (Sheldrick, 2008)'
_computing_molecular_graphics     'XP in SHELXTL Sheldrick, 2008)'
_computing_publication_material     'SHELXTL (Sheldrick, 2008)'
loop_
    _atom_site_type_symbol
    _atom_site_label
    _atom_site_fract_x
    _atom_site_fract_y
    _atom_site_fract_z
    _atom_site_U_iso_or_equiv
    _atom_site_adp_type
    _atom_site_calc_flag
    _atom_site_refinement_flags
    _atom_site_occupancy
    _atom_site_disorder_assembly
    _atom_site_disorder_group
    Na Na1 0.74853(12) -0.02122(8) 0.49141(6) 0.0462(2) Uani d . 1 . .
    P P1 0.14168(7) 0.19927(5) 0.73292(4) 0.03306(13) Uani d . 1 . .
    Cl Cl1 0.7919(6) -0.0374(6) 0.7663(5) 0.0975(19) Uani d PD 0.30 A 1
    Cl Cl2 0.5558(14) -0.1440(9) 0.9126(2) 0.082(3) Uani d PD 0.30 A 1
    Cl Cl3 0.6925(9) -0.2632(4) 0.7073(5) 0.109(2) Uani d PD 0.30 A 1
    Cl Cl1A 0.8282(3) -0.0794(3) 0.7362(2) 0.1334(12) Uani d PD 0.70 A 2
    Cl Cl2A 0.5706(5) -0.1301(4) 0.91551(8) 0.0708(8) Uani d PD 0.70 A 2
    Cl Cl3A 0.6346(6) -0.26558(18) 0.7220(3) 0.1413(14) Uani d PD 0.70 A 2
    N N1 -0.0076(2) 0.25733(16) 0.84197(13) 0.0387(4) Uani d . 1 . .
    N N2 0.2136(2) 0.33001(16) 0.68794(12) 0.0376(3) Uani d . 1 . .
    N N3 0.3105(2) 0.07308(16) 0.78548(13) 0.0398(4) Uani d . 1 A .
    O O1 -0.2764(2) 0.36756(19) 1.02222(14) 0.0712(5) Uani d . 1 . .
    O O2 0.3238(3) 0.55916(17) 0.61132(14) 0.0605(4) Uani d . 1 . .
    O O3 0.05740(19) 0.16343(14) 0.64384(11) 0.0436(3) Uani d . 1 . .
    O O4 0.4863(2) 0.00857(16) 0.61885(11) 0.0492(4) Uani d . 1 . .
    C C1 -0.0371(3) 0.1708(2) 0.93747(19) 0.0533(5) Uani d . 1 . .
    H H1B 0.0821 0.0987 0.9481 0.064 Uiso calc R 1 . .
    H H1A -0.1285 0.1274 0.9268 0.064 Uiso calc R 1 . .
    C C2 -0.1092(4) 0.2545(3) 1.03586(19) 0.0689(7) Uani d . 1 . .
    H H2A -0.1360 0.1962 1.0980 0.083 Uiso calc R 1 . .
    H H2B -0.0108 0.2885 1.0511 0.083 Uiso calc R 1 . .
    C C3 -0.2430(4) 0.4527(2) 0.9306(2) 0.0621(6) Uani d . 1 . .
    H H3A -0.1457 0.4902 0.9421 0.074 Uiso calc R 1 . .
    H H3B -0.3590 0.5292 0.9222 0.074 Uiso calc R 1 . .
    C C4 -0.1799(3) 0.3747(2) 0.82922(18) 0.0517(5) Uani d . 1 . .
    H H4B -0.2802 0.3423 0.8146 0.062 Uiso calc R 1 . .
    H H4A -0.1544 0.4347 0.7680 0.062 Uiso calc R 1 . .
    C C5 0.3079(4) 0.3877(2) 0.75538(18) 0.0520(5) Uani d . 1 . .
    H H5B 0.4445 0.3403 0.7443 0.062 Uiso calc R 1 . .
    H H5A 0.2618 0.3753 0.8317 0.062 Uiso calc R 1 . .
    C C6 0.2665(4) 0.5365(3) 0.7248(2) 0.0583(6) Uani d . 1 . .
    H H6A 0.1309 0.5843 0.7421 0.070 Uiso calc R 1 . .
    H H6B 0.3332 0.5744 0.7671 0.070 Uiso calc R 1 . .
    C C7 0.2333(4) 0.5012(2) 0.54594(19) 0.0577(6) Uani d . 1 . .
    H H7A 0.2777 0.5158 0.4696 0.069 Uiso calc R 1 . .
    H H7B 0.0966 0.5477 0.5578 0.069 Uiso calc R 1 . .
    C C8 0.2748(3) 0.3510(2) 0.57246(16) 0.0462(5) Uani d . 1 . .
    H H8B 0.2074 0.3148 0.5293 0.055 Uiso calc R 1 . .
    H H8A 0.4103 0.3027 0.5556 0.055 Uiso calc R 1 . .
    C C9 0.4531(3) 0.00130(18) 0.71992(15) 0.0344(4) Uani d . 1 . .
    C C10 0.61717(19) -0.11305(14) 0.77559(8) 0.0466(5) Uani d D 1 A .
    O O1W 0.8336(3) 0.16719(17) 0.49163(14) 0.0647(5) Uani d . 1 A .
    H H1WA 0.8908 0.1732 0.5556 0.097 Uiso d R 1 . .
    H H1WB 0.7821 0.2673 0.4784 0.097 Uiso d R 1 . .
loop_
    _atom_site_aniso_label
    _atom_site_aniso_U_11
    _atom_site_aniso_U_22
    _atom_site_aniso_U_33
    _atom_site_aniso_U_12
    _atom_site_aniso_U_13
    _atom_site_aniso_U_23
    Na1 0.0504(5) 0.0472(5) 0.0453(4) -0.0219(4) 0.0012(4) -0.0133(4)
    P1 0.0316(2) 0.0281(2) 0.0357(2) -0.00463(17) -0.00432(19) -0.00264(18)
    Cl1 0.064(3) 0.116(3) 0.139(5) -0.054(3) -0.054(3) 0.027(3)
    Cl2 0.101(5) 0.052(2) 0.050(3) 0.014(2) 0.008(3) 0.025(2)
    Cl3 0.134(3) 0.065(3) 0.057(2) 0.067(2) -0.013(2) -0.0271(19)
    Cl1A 0.0365(6) 0.226(3) 0.1052(14) -0.0258(11) -0.0134(7) 0.0845(18)
    Cl2A 0.0624(10) 0.0851(18) 0.0385(10) 0.0109(10) -0.0100(8) -0.0020(9)
    Cl3A 0.274(4) 0.0300(8) 0.0826(14) -0.0019(12) -0.0180(19) -0.0110(7)
    N1 0.0328(8) 0.0308(8) 0.0405(8) 0.0016(6) 0.0014(7) 0.0008(7)
    N2 0.0426(8) 0.0367(8) 0.0346(8) -0.0143(7) -0.0067(7) -0.0013(7)
    N3 0.0375(8) 0.0341(8) 0.0377(8) 0.0006(6) -0.0022(7) -0.0033(7)
    O1 0.0557(10) 0.0682(11) 0.0529(10) 0.0173(8) 0.0118(8) 0.0019(9)
    O2 0.0806(12) 0.0514(9) 0.0615(10) -0.0379(9) -0.0111(9) 0.0026(8)
    O3 0.0414(7) 0.0408(7) 0.0504(8) -0.0124(6) -0.0115(7) -0.0057(6)
    O4 0.0415(7) 0.0600(9) 0.0353(7) -0.0027(7) -0.0040(6) -0.0034(6)
    C1 0.0492(12) 0.0393(11) 0.0546(13) -0.0023(9) 0.0071(11) 0.0079(10)
    C2 0.0613(15) 0.0683(17) 0.0442(12) 0.0153(12) 0.0022(12) 0.0038(12)
    C3 0.0486(12) 0.0448(13) 0.0688(16) 0.0101(10) 0.0054(12) -0.0041(11)
    C4 0.0375(10) 0.0479(12) 0.0509(12) 0.0067(9) -0.0033(9) 0.0057(10)
    C5 0.0600(13) 0.0602(14) 0.0483(12) -0.0318(12) -0.0184(11) 0.0008(10)
    C6 0.0734(16) 0.0563(14) 0.0560(13) -0.0320(13) -0.0115(13) -0.0104(11)
    C7 0.0838(17) 0.0493(13) 0.0477(12) -0.0317(13) -0.0145(12) 0.0066(10)
    C8 0.0576(12) 0.0406(11) 0.0377(10) -0.0158(10) 0.0021(9) -0.0047(9)
    C9 0.0346(9) 0.0284(8) 0.0369(9) -0.0060(7) -0.0045(8) -0.0019(7)
    C10 0.0432(10) 0.0420(11) 0.0400(10) 0.0017(9) -0.0003(9) 0.0005(9)
    O1W 0.0899(12) 0.0424(9) 0.0748(11) -0.0292(9) -0.0365(10) 0.0044(8)
_geom_special_details
;
All esds (except the esd in the dihedral angle between two l.s. planes) are
estimated using the full covariance matrix. The cell esds are taken into
account individually in the estimation of esds in distances, angles and
torsion angles; correlations between esds in cell parameters are only used
when they are defined by crystal symmetry. An approximate (isotropic)
treatment of cell esds is used for estimating esds involving l.s. planes.
;
loop_
    _geom_bond_atom_site_label_1
    _geom_bond_atom_site_label_2
    _geom_bond_site_symmetry_2
    _geom_bond_distance
    _geom_bond_publ_flag
    Na1 O1W . 2.2458(19) ?
    Na1 O4 . 2.280(2) ?
    Na1 O3 2_656 2.322(2) ?
    Na1 O4 2_656 2.366(2) ?
    Na1 Cl1A . 3.158(3) ?
    Na1 P1 2_656 3.3388(19) ?
    P1 O3 1 1.4949(15) ?
    P1 O3 . 1.4949(15) ?
    P1 N2 . 1.6358(18) ?
    P1 N1 . 1.6401(19) ?
    P1 N3 . 1.645(2) ?
    P1 Na1 2_656 3.3388(19) ?
    Cl1 C10 . 1.7264(14) ?
    Cl2 C10 . 1.7219(13) ?
    Cl3 C10 . 1.7222(14) ?
    Cl1A C10 . 1.7246(15) ?
    Cl2A C10 . 1.7248(12) ?
    Cl3A C10 . 1.7290(13) ?
    N1 C1 . 1.448(3) ?
    N1 C4 . 1.461(3) ?
    N2 C8 . 1.456(2) ?
    N2 C5 . 1.463(3) ?
    N3 C9 . 1.293(3) ?
    O1 C3 . 1.412(3) ?
    O1 C2 . 1.416(3) ?
    O2 C7 . 1.427(3) ?
    O2 C6 . 1.430(3) ?
    O3 Na1 2_656 2.322(2) ?
    O4 C9 . 1.243(2) ?
    O4 Na1 2_656 2.366(2) ?
    C1 C2 . 1.493(3) ?
    C1 H1B . 0.9700 ?
    C1 H1A . 0.9700 ?
    C2 H2A . 0.9700 ?
    C2 H2B . 0.9700 ?
    C3 C4 . 1.492(4) ?
    C3 H3A . 0.9700 ?
    C3 H3B . 0.9700 ?
    C4 H4B . 0.9700 ?
    C4 H4A . 0.9700 ?
    C5 C6 . 1.483(3) ?
    C5 H5B . 0.9700 ?
    C5 H5A . 0.9700 ?
    C6 H6A . 0.9700 ?
    C6 H6B . 0.9700 ?
    C7 C8 . 1.488(3) ?
    C7 H7A . 0.9700 ?
    C7 H7B . 0.9700 ?
    C8 H8B . 0.9700 ?
    C8 H8A . 0.9700 ?
    C9 C10 . 1.586(3) ?
    O1W H1WA . 0.9800 ?
    O1W H1WB . 0.9800 ?
loop_
    _geom_angle_atom_site_label_1
    _geom_angle_atom_site_label_2
    _geom_angle_atom_site_label_3
    _geom_angle_site_symmetry_1
    _geom_angle_site_symmetry_3
    _geom_angle
    _geom_angle_publ_flag
    O1W Na1 O4 . . 106.11(9) ?
    O1W Na1 O3 . 2_656 110.04(8) ?
    O4 Na1 O3 . 2_656 143.65(7) ?
    O1W Na1 O4 . 2_656 117.21(8) ?
    O4 Na1 O4 . 2_656 78.92(7) ?
    O3 Na1 O4 2_656 2_656 81.39(7) ?
    O1W Na1 Cl1A . . 86.78(8) ?
    O4 Na1 Cl1A . . 64.22(7) ?
    O3 Na1 Cl1A 2_656 . 121.01(9) ?
    O4 Na1 Cl1A 2_656 . 140.84(6) ?
    O1W Na1 P1 . 2_656 119.98(7) ?
    O4 Na1 P1 . 2_656 127.30(6) ?
    O3 Na1 P1 2_656 2_656 22.70(4) ?
    O4 Na1 P1 2_656 2_656 58.77(6) ?
    Cl1A Na1 P1 . 2_656 137.07(7) ?
    O1W Na1 Na1 . 2_656 118.55(8) ?
    O4 Na1 Na1 . 2_656 40.33(5) ?
    O3 Na1 Na1 2_656 2_656 114.40(6) ?
    O4 Na1 Na1 2_656 2_656 38.58(5) ?
    Cl1A Na1 Na1 . 2_656 103.59(6) ?
    P1 Na1 Na1 2_656 2_656 92.48(5) ?
    O1W Na1 Na1 . 2_756 48.58(7) ?
    O4 Na1 Na1 . 2_756 130.58(6) ?
    O3 Na1 Na1 2_656 2_756 78.91(6) ?
    O4 Na1 Na1 2_656 2_756 147.34(6) ?
    Cl1A Na1 Na1 . 2_756 71.78(5) ?
    P1 Na1 Na1 2_656 2_756 100.05(5) ?
    Na1 Na1 Na1 2_656 2_756 165.63(5) ?
    O3 P1 N2 1 . 107.86(9) ?
    O3 P1 N2 . . 107.86(9) ?
    O3 P1 N1 1 . 115.65(9) ?
    O3 P1 N1 . . 115.65(9) ?
    N2 P1 N1 . . 102.81(9) ?
    O3 P1 N3 1 . 116.42(9) ?
    O3 P1 N3 . . 116.42(9) ?
    N2 P1 N3 . . 111.58(10) ?
    N1 P1 N3 . . 101.70(9) ?
    N2 P1 Na1 . 2_656 100.79(7) ?
    N1 P1 Na1 . 2_656 149.19(7) ?
    N3 P1 Na1 . 2_656 87.59(8) ?
    C10 Cl1A Na1 . . 91.55(11) ?
    C1 N1 C4 . . 111.08(17) ?
    C1 N1 P1 . . 123.56(14) ?
    C4 N1 P1 . . 118.63(14) ?
    C8 N2 C5 . . 111.34(16) ?
    C8 N2 P1 . . 120.92(13) ?
    C5 N2 P1 . . 121.27(14) ?
    C9 N3 P1 . . 118.23(14) ?
    C3 O1 C2 . . 110.45(18) ?
    C7 O2 C6 . . 111.22(16) ?
    P1 O3 Na1 . 2_656 120.47(9) ?
    C9 O4 Na1 . . 136.68(13) ?
    C9 O4 Na1 . 2_656 121.40(13) ?
    Na1 O4 Na1 . 2_656 101.08(7) ?
    N1 C1 C2 . . 110.33(19) ?
    N1 C1 H1B . . 109.6 ?
    C2 C1 H1B . . 109.6 ?
    N1 C1 H1A . . 109.6 ?
    C2 C1 H1A . . 109.6 ?
    H1B C1 H1A . . 108.1 ?
    O1 C2 C1 . . 112.3(2) ?
    O1 C2 H2A . . 109.2 ?
    C1 C2 H2A . . 109.2 ?
    O1 C2 H2B . . 109.2 ?
    C1 C2 H2B . . 109.2 ?
    H2A C2 H2B . . 107.9 ?
    O1 C3 C4 . . 111.4(2) ?
    O1 C3 H3A . . 109.4 ?
    C4 C3 H3A . . 109.4 ?
    O1 C3 H3B . . 109.4 ?
    C4 C3 H3B . . 109.4 ?
    H3A C3 H3B . . 108.0 ?
    N1 C4 C3 . . 109.77(19) ?
    N1 C4 H4B . . 109.7 ?
    C3 C4 H4B . . 109.7 ?
    N1 C4 H4A . . 109.7 ?
    C3 C4 H4A . . 109.7 ?
    H4B C4 H4A . . 108.2 ?
    N2 C5 C6 . . 108.99(19) ?
    N2 C5 H5B . . 109.9 ?
    C6 C5 H5B . . 109.9 ?
    N2 C5 H5A . . 109.9 ?
    C6 C5 H5A . . 109.9 ?
    H5B C5 H5A . . 108.3 ?
    O2 C6 C5 . . 111.5(2) ?
    O2 C6 H6A . . 109.3 ?
    C5 C6 H6A . . 109.3 ?
    O2 C6 H6B . . 109.3 ?
    C5 C6 H6B . . 109.3 ?
    H6A C6 H6B . . 108.0 ?
    O2 C7 C8 . . 111.4(2) ?
    O2 C7 H7A . . 109.3 ?
    C8 C7 H7A . . 109.3 ?
    O2 C7 H7B . . 109.3 ?
    C8 C7 H7B . . 109.3 ?
    H7A C7 H7B . . 108.0 ?
    N2 C8 C7 . . 108.85(18) ?
    N2 C8 H8B . . 109.9 ?
    C7 C8 H8B . . 109.9 ?
    N2 C8 H8A . . 109.9 ?
    C7 C8 H8A . . 109.9 ?
    H8B C8 H8A . . 108.3 ?
    O4 C9 N3 . . 130.61(18) ?
    O4 C9 C10 . . 113.42(15) ?
    N3 C9 C10 . . 115.95(15) ?
    C9 C10 Cl2 . . 113.7(3) ?
    C9 C10 Cl3 . . 110.5(2) ?
    Cl2 C10 Cl3 . . 110.9(4) ?
    C9 C10 Cl1A . . 108.77(14) ?
    Cl2 C10 Cl1A . . 117.4(4) ?
    Cl3 C10 Cl1A . . 93.9(3) ?
    C9 C10 Cl2A . . 114.42(16) ?
    Cl3 C10 Cl2A . . 116.2(3) ?
    Cl1A C10 Cl2A . . 111.12(18) ?
    C9 C10 Cl1 . . 102.9(2) ?
    Cl2 C10 Cl1 . . 106.0(5) ?
    Cl3 C10 Cl1 . . 112.7(3) ?
    Cl2A C10 Cl1 . . 98.9(3) ?
    C9 C10 Cl3A . . 104.82(15) ?
    Cl2 C10 Cl3A . . 102.2(4) ?
    Cl1A C10 Cl3A . . 109.0(2) ?
    Cl2A C10 Cl3A . . 108.5(2) ?
    Cl1 C10 Cl3A . . 127.7(3) ?
    Na1 O1W H1WA . . 115.1 ?
    Na1 O1W H1WB . . 139.9 ?
    H1WA O1W H1WB . . 94.1 ?
loop_
    _geom_torsion_atom_site_label_1
    _geom_torsion_atom_site_label_2
    _geom_torsion_atom_site_label_3
    _geom_torsion_atom_site_label_4
    _geom_torsion_site_symmetry_1
    _geom_torsion_site_symmetry_2
    _geom_torsion_site_symmetry_3
    _geom_torsion_site_symmetry_4
    _geom_torsion
    _geom_torsion_publ_flag
    O1W Na1 Cl1A C10 . . . . 133.78(14) ?
    O4 Na1 Cl1A C10 . . . . 24.16(11) ?
    O3 Na1 Cl1A C10 2_656 . . . -114.71(13) ?
    O4 Na1 Cl1A C10 2_656 . . . 2.8(2) ?
    P1 Na1 Cl1A C10 2_656 . . . -93.81(14) ?
    Na1 Na1 Cl1A C10 2_656 . . . 15.17(14) ?
    Na1 Na1 Cl1A C10 2_756 . . . -178.99(14) ?
    O3 P1 N1 C1 1 . . . 94.71(18) ?
    O3 P1 N1 C1 . . . . 94.71(18) ?
    N2 P1 N1 C1 . . . . -148.03(17) ?
    N3 P1 N1 C1 . . . . -32.41(19) ?
    Na1 P1 N1 C1 2_656 . . . 72.9(2) ?
    O3 P1 N1 C4 1 . . . -53.94(18) ?
    O3 P1 N1 C4 . . . . -53.94(18) ?
    N2 P1 N1 C4 . . . . 63.32(17) ?
    N3 P1 N1 C4 . . . . 178.94(15) ?
    Na1 P1 N1 C4 2_656 . . . -75.8(2) ?
    O3 P1 N2 C8 1 . . . -29.02(18) ?
    O3 P1 N2 C8 . . . . -29.02(18) ?
    N1 P1 N2 C8 . . . . -151.68(16) ?
    N3 P1 N2 C8 . . . . 100.04(17) ?
    Na1 P1 N2 C8 2_656 . . . 8.36(16) ?
    O3 P1 N2 C5 1 . . . -178.34(16) ?
    O3 P1 N2 C5 . . . . -178.34(16) ?
    N1 P1 N2 C5 . . . . 59.00(19) ?
    N3 P1 N2 C5 . . . . -49.28(19) ?
    Na1 P1 N2 C5 2_656 . . . -140.96(16) ?
    O3 P1 N3 C9 1 . . . 52.00(18) ?
    O3 P1 N3 C9 . . . . 52.00(18) ?
    N2 P1 N3 C9 . . . . -72.38(17) ?
    N1 P1 N3 C9 . . . . 178.63(15) ?
    Na1 P1 N3 C9 2_656 . . . 28.27(15) ?
    N2 P1 O3 O3 . . . 1 0.00(17) ?
    N1 P1 O3 O3 . . . 1 0.00(13) ?
    N3 P1 O3 O3 . . . 1 0.00(14) ?
    Na1 P1 O3 O3 2_656 . . 1 0.00(14) ?
    O3 P1 O3 Na1 1 . . 2_656 0E1(5)
                                   ?
    N2 P1 O3 Na1 . . . 2_656 84.15(12) ?
    N1 P1 O3 Na1 . . . 2_656 -161.45(8) ?
    N3 P1 O3 Na1 . . . 2_656 -42.12(12) ?
    O1W Na1 O4 C9 . . . . -75.7(2) ?
    O3 Na1 O4 C9 2_656 . . . 110.5(2) ?
    O4 Na1 O4 C9 2_656 . . . 169.0(2) ?
    Cl1A Na1 O4 C9 . . . . 2.54(19) ?
    P1 Na1 O4 C9 2_656 . . . 133.41(18) ?
    Na1 Na1 O4 C9 2_656 . . . 169.0(2) ?
    Na1 Na1 O4 C9 2_756 . . . -26.9(2) ?
    O1W Na1 O4 Na1 . . . 2_656 115.37(8) ?
    O3 Na1 O4 Na1 2_656 . . 2_656 -58.44(12) ?
    O4 Na1 O4 Na1 2_656 . . 2_656 0.0 ?
    Cl1A Na1 O4 Na1 . . . 2_656 -166.44(9) ?
    P1 Na1 O4 Na1 2_656 . . 2_656 -35.57(8) ?
    Na1 Na1 O4 Na1 2_756 . . 2_656 164.12(7) ?
    C4 N1 C1 C2 . . . . -53.9(3) ?
    P1 N1 C1 C2 . . . . 155.41(17) ?
    C3 O1 C2 C1 . . . . -57.4(3) ?
    N1 C1 C2 O1 . . . . 55.1(3) ?
    C2 O1 C3 C4 . . . . 58.7(3) ?
    C1 N1 C4 C3 . . . . 55.3(3) ?
    P1 N1 C4 C3 . . . . -152.41(17) ?
    O1 C3 C4 N1 . . . . -57.7(3) ?
    C8 N2 C5 C6 . . . . 57.6(3) ?
    P1 N2 C5 C6 . . . . -150.46(17) ?
    C7 O2 C6 C5 . . . . 57.2(3) ?
    N2 C5 C6 O2 . . . . -56.6(3) ?
    C6 O2 C7 C8 . . . . -57.4(3) ?
    C5 N2 C8 C7 . . . . -57.7(2) ?
    P1 N2 C8 C7 . . . . 150.24(17) ?
    O2 C7 C8 N2 . . . . 57.1(3) ?
    Na1 O4 C9 N3 . . . . 144.80(18) ?
    Na1 O4 C9 N3 2_656 . . . -47.9(3) ?
    Na1 O4 C9 C10 . . . . -33.5(3) ?
    Na1 O4 C9 C10 2_656 . . . 133.83(12) ?
    P1 N3 C9 O4 . . . . -1.7(3) ?
    P1 N3 C9 C10 . . . . 176.53(10) ?
    O4 C9 C10 Cl2 . . . . -169.7(4) ?
    N3 C9 C10 Cl2 . . . . 11.8(4) ?
    O4 C9 C10 Cl3 . . . . -44.2(3) ?
    N3 C9 C10 Cl3 . . . . 137.3(3) ?
    O4 C9 C10 Cl1A . . . . 57.5(2) ?
    N3 C9 C10 Cl1A . . . . -121.00(19) ?
    O4 C9 C10 Cl2A . . . . -177.6(2) ?
    N3 C9 C10 Cl2A . . . . 3.9(3) ?
    O4 C9 C10 Cl1 . . . . 76.3(3) ?
    N3 C9 C10 Cl1 . . . . -102.3(3) ?
    O4 C9 C10 Cl3A . . . . -58.9(2) ?
    N3 C9 C10 Cl3A . . . . 122.6(2) ?
    Na1 Cl1A C10 C9 . . . . -44.71(14) ?
    Na1 Cl1A C10 Cl2 . . . . -175.6(3) ?
    Na1 Cl1A C10 Cl3 . . . . 68.4(2) ?
    Na1 Cl1A C10 Cl2A . . . . -171.53(16) ?
    Na1 Cl1A C10 Cl1 . . . . -119.3(9) ?
    Na1 Cl1A C10 Cl3A . . . . 69.00(16) ?
loop_
    _geom_hbond_atom_site_label_D
    _geom_hbond_atom_site_label_H
    _geom_hbond_atom_site_label_A
    _geom_hbond_site_symmetry_A
    _geom_hbond_distance_DH
    _geom_hbond_distance_HA
    _geom_hbond_distance_DA
    _geom_hbond_angle_DHA
    C3 H3B O1 2_467 0.97 2.59 3.443(4) 147.0
    O1W H1WA O3 1_655 0.98 1.77 2.716(3) 163
    O1W H1WB O2 2_666 0.98 2.00 2.917(3) 155
data_global
_journal_date_recd_electronic     2010-03-11
_journal_date_accepted     2010-03-15
_journal_name_full     'Acta Crystallographica, Section E'
_journal_year     2010
_journal_volume     66
_journal_issue      4
_journal_page_first     m426
_journal_page_last     m427
_journal_paper_category     QM
_journal_coeditor_code     JH2135
_publ_contact_author_name     'Olena O. Litsis'
_publ_contact_author_address
;
Kyiv National Taras Shevchenko University,
Department of Chemistry,
Volodymyrska str. 64, 01033 Kyiv, Ukraine
;
_publ_contact_author_email     allicis@yahoo.com
_publ_contact_author_fax     '+380442393393'
_publ_contact_author_phone     '+380442393392'
_publ_section_title
;\
<i>catena</i>-Poly[sodium-di-\m-aqua-sodium-bis[\m-2,2,2-trichloro-<i>N</i>-\
(dimorpholinophosphoryl)acetamide]]
;
loop_
    _publ_author_name
    _publ_author_address
    'Olena O. Litsis'
;
Kyiv National Taras Shevchenko University,
Department of Chemistry,
Volodymyrska str. 64, 01601 Kyiv, Ukraine
;
    'Vladimir A. Ovchynnikov'
;
Kyiv National Taras Shevchenko University,
Department of Chemistry,
Volodymyrska str. 64, 01601 Kyiv, Ukraine
;
    'Tetyana Yu. Sliva'
;
Kyiv National Taras Shevchenko University,
Department of Chemistry,
Volodymyrska str. 64, 01601 Kyiv, Ukraine
;
    'Irina S. Konovalova'
;
STC "Institute for Single Crystals",
National Academy of Science of Ukraine,
Lenina ave. 60, 61001, Khar'kov,
Ukraine
;
    'Vladimir M. Amirkhanov'
;
Kyiv National Taras Shevchenko University,
Department of Chemistry,
Volodymyrska str. 64, 01601 Kyiv, Ukraine
;
_publ_section_synopsis     .
