# Supplementary material for: catena-Poly[sodium-di-μ-aqua-sodium-bis[μ-2,2,2-trichloro-N-(dimorpholinophosphoryl)acetamide]]
Source: Acta Crystallogr Sect E Struct Rep Online. 2010 Mar 20;66(Pt 4):m426–7. doi: 10.1107/S1600536810009670 (PMC2983831; doi:10.1107/S1600536810009670)
Supplement: Supplementary file 2 [file e-66-0m426-Isup2.hkl]

# 
# h,k,l, Fc-squared, Fo-squared, sigma(Fo-squared) and status flag 
# 
data_I
_shelx_title ' kiev124 in P-1' 
_shelx_refln_list_code          4 
_shelx_F_calc_maximum      129.55 
_exptl_crystal_F_000       432.00 
_reflns_d_resolution_high  0.7107 
 
loop_ 
 _symmetry_equiv_pos_as_xyz 
 'x, y, z' 
 '-x, -y, -z' 
 
_cell_length_a     7.5220 
_cell_length_b    10.3290 
_cell_length_c    12.4510 
_cell_angle_alpha  84.174 
_cell_angle_beta   80.887 
_cell_angle_gamma  70.163 
 
_shelx_F_squared_multiplier     1.000 
 
loop_ 
 _refln_index_h 
 _refln_index_k 
 _refln_index_l 
 _refln_F_squared_calc 
 _refln_F_squared_meas 
 _refln_F_squared_sigma 
 _refln_observed_status 
   2   0   0     4492.45     4446.42     54.30 o 
   3   0   0      435.45      406.76      3.30 o 
   4   0   0      228.11      260.48      3.42 o 
   5   0   0        3.48        1.86      2.51 o 
   6   0   0       35.54       27.89      2.89 o 
   7   0   0      156.07      165.64      3.97 o 
   8   0   0        0.13        2.37      3.37 o 
   9   0   0        8.32       11.64      7.27 o 
  -9   1   0        0.30        2.29      6.85 o 
  -8   1   0        1.80        2.55      3.39 o 
  -7   1   0       17.63       20.16      3.02 o 
  -6   1   0        5.31        9.95      2.89 o 
  -5   1   0        1.79        5.75      2.71 o 
  -4   1   0      321.75      299.74      3.88 o 
  -3   1   0      277.33      274.94      6.73 o 
  -2   1   0      518.51      548.89      3.57 o 
  -1   1   0     1560.46     1581.84     19.29 o 
   1   1   0     4501.13     3208.05   1397.66 o 
   2   1   0     7144.30     6879.19     34.10 o 
   3   1   0     3313.72     3544.02     14.62 o 
   4   1   0       80.08       87.48      1.98 o 
   5   1   0      138.13      127.36      2.90 o 
   6   1   0       98.69      103.62      3.21 o 
   7   1   0        0.87        1.59      2.44 o 
   8   1   0       35.19       35.66      6.24 o 
   9   1   0       14.65       15.82      5.91 o 
  10   1   0        7.28        5.09      7.55 o 
  -8   2   0        6.95       11.00      3.50 o 
  -7   2   0       26.33       25.42      3.41 o 
  -6   2   0      136.28      124.05      4.13 o 
  -5   2   0       10.28        7.74      2.95 o 
  -4   2   0      172.48      146.47      3.49 o 
  -3   2   0       40.24       40.20      2.24 o 
  -2   2   0     1291.67     1322.99     12.27 o 
  -1   2   0       59.93       46.28      1.82 o 
   0   2   0        4.25        4.57      1.46 o 
   1   2   0    12905.86    11990.24    202.59 o 
   2   2   0     1485.43     1473.14     27.37 o 
   3   2   0      726.66      845.86     11.26 o 
   4   2   0     1833.85     1796.94      6.80 o 
   5   2   0        8.45        8.77      1.68 o 
   6   2   0        2.05        1.85      2.15 o 
   7   2   0      145.03      145.15      3.39 o 
   8   2   0       80.69       85.74      7.05 o 
   9   2   0        2.86        0.00      5.34 o 
  10   2   0        4.78        7.98      6.36 o 
  -8   3   0        1.52        1.10      3.68 o 
  -7   3   0       12.14       16.39      3.44 o 
  -6   3   0       12.15       12.93      2.85 o 
  -5   3   0        2.07        2.84      3.14 o 
  -4   3   0      376.52      337.30      9.01 o 
  -3   3   0      194.16      231.45      3.55 o 
  -2   3   0      601.96      582.78      5.38 o 
  -1   3   0     1551.48     1629.80     11.72 o 
   0   3   0      119.00      123.48      2.71 o 
   1   3   0     1044.71     1139.55     14.47 o 
   2   3   0      969.87     1091.03      4.54 o 
   3   3   0       37.61       36.22      1.04 o 
   4   3   0     2111.39     2240.26     35.48 o 
   5   3   0      116.28      121.30      2.63 o 
   6   3   0       66.58       65.03      2.20 o 
   7   3   0      143.49      130.50      4.30 o 
   8   3   0        0.94        1.73      6.24 o 
   9   3   0       37.15       36.99      7.27 o 
  10   3   0       28.60       35.07      7.51 o 
  -8   4   0       15.39       14.99      4.44 o 
  -7   4   0        0.20        1.71      3.17 o 
  -6   4   0      108.52       94.23      3.93 o 
  -5   4   0        0.02        0.00      2.95 o 
  -4   4   0      128.45      109.88      3.77 o 
  -3   4   0      548.59      473.50     14.87 o 
  -2   4   0      223.05      175.79      3.96 o 
  -1   4   0     1956.35     2084.81     34.73 o 
   0   4   0      108.94      113.61      2.91 o 
   1   4   0     2935.69     3353.00     37.83 o 
   3   4   0      853.41      944.84      9.68 o 
   4   4   0      443.51      482.63      4.32 o 
   5   4   0      121.16      146.32      6.14 o 
   6   4   0       99.06       88.55      3.14 o 
   7   4   0       22.96       24.03      2.81 o 
   8   4   0      180.52      178.62      8.87 o 
   9   4   0       72.77       67.76      6.95 o 
  10   4   0        0.16        3.30      6.88 o 
  -8   5   0       15.83        9.97      6.87 o 
  -7   5   0       52.03       40.36      3.52 o 
  -6   5   0       16.32       22.01      3.33 o 
  -5   5   0      233.66      225.60      6.64 o 
  -4   5   0       27.86       28.90      3.04 o 
  -3   5   0      908.53      886.90     11.44 o 
  -2   5   0        0.07        2.12      1.84 o 
  -1   5   0      412.96      451.77      3.80 o 
   0   5   0      401.61      445.65     10.85 o 
   1   5   0      125.09      144.02      9.38 o 
   2   5   0       47.99       37.26      1.33 o 
   3   5   0       36.80       43.86      1.57 o 
   4   5   0      114.92      137.63      3.07 o 
   5   5   0       25.75       23.58      2.40 o 
   8   5   0       10.94       11.11      4.19 o 
   9   5   0        0.29        1.62      5.32 o 
  10   5   0        7.98        8.19      7.17 o 
  -7   6   0        9.42        8.83      5.04 o 
  -6   6   0       69.51       68.54      5.95 o 
  -5   6   0       17.45       23.18      5.16 o 
  -4   6   0      134.67      140.58      3.99 o 
  -3   6   0      883.71      871.57     10.36 o 
  -2   6   0      510.00      480.74      9.00 o 
  -1   6   0      314.62      302.00      3.41 o 
   0   6   0      382.54      356.57      8.10 o 
   1   6   0      204.62      195.45      3.81 o 
   2   6   0      398.91      392.14      3.85 o 
   3   6   0       49.81       58.99      1.73 o 
   4   6   0       88.09       76.67      2.28 o 
   5   6   0       33.57       42.80      3.46 o 
   6   6   0        0.56        0.70      2.46 o 
   7   6   0        1.90        4.88      2.55 o 
   8   6   0        0.08        3.17      4.13 o 
   9   6   0       28.94       37.44      4.78 o 
  10   6   0       34.02       21.98      6.63 o 
  -6   7   0       40.41       42.55      5.87 o 
  -5   7   0        0.88        1.24      5.29 o 
  -4   7   0        4.33        5.06      4.86 o 
  -3   7   0       14.19        4.67      5.77 o 
  -2   7   0     1388.52     1293.18     16.14 o 
  -1   7   0      307.85      295.57      6.01 o 
   0   7   0      155.35      136.66      7.21 o 
   1   7   0      342.58      328.95      6.63 o 
   2   7   0        3.93        7.33      2.26 o 
   3   7   0      149.00      140.03      2.32 o 
   4   7   0      225.50      232.53      4.47 o 
   6   7   0       50.82       63.11      3.88 o 
   7   7   0        7.78       10.76      2.59 o 
   8   7   0        0.00        0.00      3.33 o 
   9   7   0        1.51        3.81      4.30 o 
  10   7   0        2.27        7.65      6.81 o 
  -6   8   0        4.96       11.47      7.38 o 
  -5   8   0       66.76       88.65      8.49 o 
  -4   8   0       68.88       65.58      7.39 o 
  -3   8   0        5.94        5.60      5.41 o 
  -2   8   0       29.74       32.22      5.89 o 
  -1   8   0      164.95      166.67      6.05 o 
   0   8   0      119.39      121.70      4.93 o 
   1   8   0      495.92      506.46      7.47 o 
   2   8   0      446.46      425.67     13.36 o 
   3   8   0      125.19       97.19      3.09 o 
   4   8   0       53.07       66.32      3.48 o 
   5   8   0      130.46      122.19      2.73 o 
   6   8   0       99.80      101.97      4.20 o 
   7   8   0        2.51        2.56      3.54 o 
   8   8   0       19.27       16.94      3.50 o 
   9   8   0        2.67        5.16      3.65 o 
  10   8   0        4.66       10.90      5.01 o 
  -5   9   0       59.42       68.37      8.16 o 
  -4   9   0        0.17        0.04      6.14 o 
  -3   9   0       46.11       56.71      7.26 o 
  -2   9   0      215.39      211.54      9.58 o 
  -1   9   0       70.78       59.75      4.71 o 
   0   9   0        6.55        6.77      3.69 o 
   1   9   0       44.63       54.30      3.85 o 
   2   9   0      161.25      132.66      3.25 o 
   3   9   0        4.35        2.84      1.89 o 
   4   9   0        0.15        1.74      2.22 o 
   5   9   0      202.22      217.23      5.58 o 
   6   9   0       53.80       55.97      3.54 o 
   8   9   0       52.80       57.33      4.78 o 
   9   9   0       10.79       14.08      6.06 o 
  -4  10   0      140.75      162.36     10.23 o 
  -3  10   0       91.09      105.90      9.19 o 
  -2  10   0       28.87       38.94      7.06 o 
  -1  10   0       17.26       20.06      4.24 o 
   0  10   0        9.74        6.11      3.59 o 
   1  10   0       11.03       14.94      2.86 o 
   2  10   0       29.17       34.59      2.42 o 
   3  10   0       42.50       32.80      3.76 o 
   4  10   0        8.32        6.18      3.37 o 
   5  10   0       66.11       56.22      4.09 o 
   6  10   0        2.33        0.52      3.34 o 
   7  10   0       54.30       40.27      5.94 o 
   8  10   0       11.13        6.18      6.33 o 
   9  10   0        4.61        1.94      6.04 o 
  -3  11   0       31.95       40.71      7.21 o 
  -2  11   0       13.95       15.93      6.81 o 
  -1  11   0        9.43        5.89      5.98 o 
   0  11   0      173.29      165.94      5.69 o 
   1  11   0       26.14       32.56      3.04 o 
   2  11   0       43.95       44.97      3.12 o 
   3  11   0        0.03        1.93      5.59 o 
   4  11   0        5.15        7.20      3.43 o 
   5  11   0        3.62        5.63      3.82 o 
   6  11   0       47.91       35.84      4.09 o 
   7  11   0       19.76       13.42      6.22 o 
   8  11   0        2.89        0.64      6.81 o 
   9  11   0       21.53       18.97      7.42 o 
  -2  12   0       11.89       11.14      6.64 o 
  -1  12   0       18.55       24.36      6.36 o 
   0  12   0        7.38        8.92      3.85 o 
   1  12   0       30.01       34.11      3.31 o 
   2  12   0        5.29        1.69      3.35 o 
   3  12   0        8.93        8.00      3.46 o 
   4  12   0       77.83       94.09      4.45 o 
   5  12   0        3.84        7.07      3.63 o 
   6  12   0        0.76        2.46      5.11 o 
   8  12   0       15.47        8.74      6.15 o 
  -1  13   0        0.10        1.96      6.68 o 
   0  13   0       18.93       22.62      4.29 o 
   1  13   0        7.86       10.99      6.05 o 
   2  13   0       31.67       27.69      4.65 o 
   3  13   0       24.25       30.83      4.24 o 
   4  13   0        2.26        8.66      3.65 o 
   5  13   0       28.63       31.57      4.01 o 
   6  13   0        6.68        1.64      4.24 o 
   7  13   0        0.45        0.10      6.39 o 
   1  14   0       10.70        8.47      5.77 o 
   2  14   0        2.59        1.42      5.23 o 
   3  14   0        0.04        0.25      6.74 o 
   4  14   0        9.91       11.90      4.33 o 
   5  14   0       55.58       45.44      4.81 o 
  -5 -14   1       10.21        9.00      5.79 o 
  -4 -14   1        4.53        9.57      6.02 o 
  -3 -14   1       39.75       18.30      7.26 o 
  -2 -14   1        0.38        1.08      6.60 o 
  -7 -13   1        0.57        0.62      4.24 o 
  -6 -13   1        0.78        0.17      4.20 o 
  -5 -13   1        5.61        5.09      4.00 o 
  -4 -13   1        7.04        3.56      3.35 o 
  -3 -13   1        6.60        9.60      6.90 o 
  -2 -13   1        1.47        1.72      6.74 o 
  -1 -13   1        0.16        3.07      6.90 o 
   0 -13   1        5.92       10.38      4.51 o 
   1 -13   1        0.07        3.20      6.41 o 
  -8 -12   1        4.73        3.79      5.74 o 
  -7 -12   1       23.80       20.47      6.33 o 
  -6 -12   1       13.61       12.31      3.96 o 
  -5 -12   1        7.10        5.58      3.65 o 
  -4 -12   1        0.07        3.87      3.26 o 
  -3 -12   1       58.10       57.99      4.27 o 
  -2 -12   1       12.49        8.26      3.94 o 
  -1 -12   1        1.93        5.13      3.66 o 
   0 -12   1        5.64        5.52      4.46 o 
   1 -12   1       41.17       38.42      6.03 o 
   2 -12   1        1.88        7.83      6.99 o 
  -8 -11   1        1.27        3.90      6.79 o 
  -7 -11   1       46.51       44.60      7.00 o 
  -6 -11   1        9.59        5.10      3.34 o 
  -5 -11   1       16.31       22.86      3.82 o 
  -4 -11   1       58.57       50.48      3.82 o 
  -3 -11   1        4.93        9.11      3.63 o 
  -2 -11   1        1.31        3.49      3.65 o 
  -1 -11   1       46.30       43.83      3.74 o 
   0 -11   1       27.04       27.39      3.65 o 
   1 -11   1        1.04        6.14      5.94 o 
   2 -11   1        2.78        9.12      6.42 o 
   3 -11   1      117.16      112.40      9.17 o 
  -9 -10   1        7.12        4.24      5.65 o 
  -8 -10   1       34.28       40.24      6.79 o 
  -7 -10   1       12.22       15.05      5.39 o 
  -6 -10   1       68.36       88.80      4.83 o 
  -5 -10   1        3.19        4.09      3.64 o 
  -4 -10   1        3.17        3.50      3.22 o 
  -3 -10   1       25.01       36.67      4.48 o 
  -2 -10   1        4.27        6.88      2.56 o 
  -1 -10   1        2.51        3.20      2.59 o 
   0 -10   1       10.67        6.55      3.71 o 
   1 -10   1      113.67      102.55      6.21 o 
   2 -10   1        1.83        2.50      6.01 o 
   3 -10   1       88.30       85.27      8.40 o 
   4 -10   1       21.11       19.32      6.17 o 
  -9  -9   1        0.69        4.05      5.35 o 
  -8  -9   1        8.34        7.37      3.76 o 
  -7  -9   1        0.92        0.00      2.54 o 
  -6  -9   1        0.05        1.15      2.68 o 
  -5  -9   1       27.55       26.01      4.15 o 
  -4  -9   1        1.38        0.97      2.96 o 
  -3  -9   1      333.25      365.24      9.73 o 
  -2  -9   1       32.87       24.01      2.20 o 
  -1  -9   1        1.48        4.91      2.65 o 
   0  -9   1      152.41      145.19      6.88 o 
   1  -9   1        1.91        1.91      3.74 o 
   2  -9   1       51.85       58.75      4.70 o 
   3  -9   1        8.18       21.67      9.76 o 
   4  -9   1      231.26      244.01     11.01 o 
   5  -9   1       16.00        9.67      7.66 o 
  -9  -8   1       33.20       39.83      6.19 o 
  -8  -8   1        3.12        3.15      3.81 o 
  -7  -8   1        2.29        2.44      2.55 o 
  -6  -8   1       55.61       51.29      3.90 o 
  -5  -8   1        0.47        0.00      2.46 o 
  -4  -8   1       46.86       58.09      2.45 o 
  -3  -8   1        7.60        9.14      1.69 o 
  -2  -8   1       10.88        8.58      1.92 o 
  -1  -8   1      240.96      264.75     12.59 o 
   0  -8   1      243.37      230.75      7.88 o 
   1  -8   1      283.71      295.46     12.73 o 
   2  -8   1       18.75       25.07      4.10 o 
   3  -8   1       93.65       85.88      7.44 o 
   4  -8   1      133.87      128.12      7.93 o 
   5  -8   1       36.48       35.75      7.05 o 
   6  -8   1        0.75        2.99      7.49 o 
 -10  -7   1       32.90       29.33      7.12 o 
  -9  -7   1       42.73       42.49      5.20 o 
  -8  -7   1        3.44        4.36      4.36 o 
  -7  -7   1       31.45       34.72      2.93 o 
  -6  -7   1       10.20        9.74      2.49 o 
  -5  -7   1       95.45      119.70      5.00 o 
  -4  -7   1       86.68       82.91      2.24 o 
  -3  -7   1        9.30        7.92      1.42 o 
  -2  -7   1        2.62        1.29      1.78 o 
  -1  -7   1      372.92      386.26      7.75 o 
   0  -7   1      481.78      472.02      6.32 o 
   1  -7   1      237.88      240.63      5.52 o 
   2  -7   1       98.53       76.65      6.96 o 
   3  -7   1        0.59        1.69      5.32 o 
   4  -7   1       22.53       31.69      5.86 o 
   5  -7   1       21.83       20.72      6.14 o 
   6  -7   1        0.93        8.47      7.43 o 
 -10  -6   1       13.63       19.09      7.44 o 
  -9  -6   1        0.56        4.37      6.46 o 
  -8  -6   1       24.04       33.73      4.43 o 
  -7  -6   1      123.41      126.97      3.78 o 
  -6  -6   1       59.10       43.72      2.94 o 
  -5  -6   1       96.30       94.43      3.90 o 
  -4  -6   1      173.36      181.81      4.15 o 
  -3  -6   1        0.88        1.25      0.91 o 
  -2  -6   1        5.85       10.29      2.08 o 
  -1  -6   1        1.85        0.77      1.71 o 
   0  -6   1     3512.72     3539.14     31.33 o 
   1  -6   1        0.03        0.44      1.47 o 
   2  -6   1      405.38      369.43      4.68 o 
   3  -6   1      137.06      137.69      3.52 o 
   4  -6   1       41.51       37.34      3.00 o 
   5  -6   1        0.13        2.05      4.70 o 
   6  -6   1        0.06        0.00      4.57 o 
   7  -6   1       15.81       24.68      5.65 o 
 -10  -5   1        1.77        6.81      6.82 o 
  -9  -5   1       22.52       24.09      6.29 o 
  -8  -5   1      145.79      153.49      8.34 o 
  -7  -5   1      183.46      178.21      4.07 o 
  -6  -5   1      108.59      121.65      3.55 o 
  -5  -5   1      289.42      276.93      8.33 o 
  -4  -5   1      173.38      187.29      3.45 o 
  -3  -5   1      148.93      181.80      3.13 o 
  -2  -5   1      767.81      818.86      6.66 o 
  -1  -5   1       43.42       56.35      3.53 o 
   0  -5   1      109.58      125.73      3.41 o 
   1  -5   1      756.57      741.77      5.06 o 
   2  -5   1      415.87      429.79      5.17 o 
   3  -5   1      205.75      240.12     11.56 o 
   4  -5   1        8.45        7.39      2.71 o 
   5  -5   1       81.21       88.15      3.67 o 
   6  -5   1        6.25        3.15      3.25 o 
   7  -5   1        1.36        2.80      3.41 o 
   8  -5   1        1.86        7.76      6.57 o 
 -10  -4   1        1.06        4.72      7.45 o 
  -9  -4   1       41.53       42.18      6.24 o 
  -8  -4   1        5.48        4.38      5.09 o 
  -7  -4   1        6.04        6.48      2.82 o 
  -6  -4   1      238.14      231.78      4.22 o 
  -5  -4   1       63.10       69.93      1.36 o 
  -4  -4   1      291.46      308.34      4.79 o 
  -3  -4   1     1998.93     2155.95     18.58 o 
  -2  -4   1        0.49        1.80      0.76 o 
  -1  -4   1     7957.34     8045.67    139.07 o 
   0  -4   1      404.67      432.09      4.73 o 
   1  -4   1      943.68      952.23      9.80 o 
   2  -4   1      546.88      642.32      7.40 o 
   3  -4   1       74.18       86.14      3.95 o 
   4  -4   1     1320.73     1301.44     27.15 o 
   5  -4   1        2.44        1.79      2.83 o 
   6  -4   1       61.44       64.71      3.84 o 
   7  -4   1        8.39        8.76      3.34 o 
   8  -4   1       27.48       32.44      5.00 o 
 -10  -3   1        4.25        5.19      5.90 o 
  -9  -3   1        0.35        4.40      6.61 o 
  -8  -3   1       26.13       20.69      5.55 o 
  -7  -3   1        3.93        5.45      3.18 o 
  -6  -3   1      281.00      296.84      3.36 o 
  -5  -3   1        8.46       11.92      1.49 o 
  -4  -3   1      408.77      422.88     12.16 o 
  -3  -3   1     1716.94     1781.60     17.34 o 
  -2  -3   1     1622.29     1616.51     12.58 o 
  -1  -3   1     3958.19     4085.72     22.68 o 
   1  -3   1     1923.91     2035.08     46.14 o 
   2  -3   1     1529.40     1438.77      7.94 o 
   3  -3   1       46.25       48.10      2.58 o 
   4  -3   1      535.51      525.96     11.99 o 
   5  -3   1      390.86      389.03      9.61 o 
   6  -3   1       59.15       55.92      3.57 o 
   7  -3   1       34.85       32.25      3.41 o 
   8  -3   1        4.70        5.99      4.14 o 
 -10  -2   1        6.39       13.96      6.87 o 
  -9  -2   1        1.20        0.00      5.26 o 
  -8  -2   1       19.66       20.43      4.33 o 
  -7  -2   1        9.04       11.39      3.45 o 
  -6  -2   1      143.03      153.45      3.23 o 
  -5  -2   1       29.78       26.17      3.05 o 
  -4  -2   1      212.79      209.62      4.31 o 
  -3  -2   1      357.52      388.97      4.20 o 
  -2  -2   1     2727.73     2878.45     28.80 o 
  -1  -2   1     3399.49     3630.55     25.25 o 
   0  -2   1      175.35      176.30      9.69 o 
   1  -2   1      442.38      493.79      8.41 o 
   2  -2   1     7411.02     7461.36     72.58 o 
   3  -2   1      518.61      654.18      7.19 o 
   4  -2   1      103.77      103.35      3.22 o 
   5  -2   1     1371.23     1352.82     14.81 o 
   6  -2   1       60.03       64.05      3.63 o 
   7  -2   1        1.72        2.45      3.01 o 
   8  -2   1       71.10       69.86      4.73 o 
   9  -2   1       22.54       25.24      4.51 o 
  -9  -1   1        0.00        0.00      5.48 o 
  -8  -1   1       14.75       15.02      4.31 o 
  -7  -1   1       18.35       11.87      2.51 o 
  -6  -1   1       24.17       20.60      2.57 o 
  -5  -1   1      118.31      126.36      3.64 o 
  -4  -1   1      123.38      126.89      3.18 o 
  -3  -1   1        3.12        5.21      1.26 o 
  -2  -1   1      771.01      766.34      6.61 o 
  -1  -1   1      142.82      169.56      1.87 o 
   1  -1   1    16784.34    14335.24    440.59 o 
   2  -1   1        0.04        0.58      1.67 o 
   3  -1   1     2001.14     1924.13     14.84 o 
   4  -1   1      733.15      684.65      8.10 o 
   5  -1   1       32.56       29.79      2.88 o 
   6  -1   1      237.28      238.13      4.42 o 
   7  -1   1        2.16        3.52      2.94 o 
   8  -1   1      107.20      112.17      5.83 o 
   9  -1   1        3.92        6.04      7.11 o 
  -9   0   1        4.39       14.32      7.31 o 
  -8   0   1        0.68        3.72      4.25 o 
  -7   0   1       55.77       54.58      3.25 o 
  -6   0   1      218.77      207.94      4.21 o 
  -5   0   1       25.70       31.94      2.71 o 
  -4   0   1     1015.84     1035.04      5.94 o 
  -3   0   1      343.79      403.06     19.37 o 
  -2   0   1      634.53      625.76     13.73 o 
  -1   0   1      167.19      201.45      1.95 o 
   1   0   1      382.00      234.46    152.32 o 
   2   0   1     2948.69     3027.14     21.99 o 
   3   0   1       32.07       36.37      1.81 o 
   4   0   1      213.38      245.93      3.24 o 
   5   0   1       83.07       73.30      3.75 o 
   6   0   1      411.31      374.15      5.73 o 
   7   0   1       17.67       18.36      2.86 o 
   8   0   1       12.96       16.36      3.23 o 
   9   0   1       46.10       50.94      7.95 o 
  -9   1   1        1.50        0.00      6.48 o 
  -8   1   1        0.14        2.61      2.98 o 
  -7   1   1       44.01       36.37      3.21 o 
  -6   1   1      151.41      149.09      3.93 o 
  -5   1   1       17.26       14.08      2.83 o 
  -4   1   1     1127.31     1138.57     15.47 o 
  -3   1   1       14.22       16.75      2.42 o 
  -2   1   1       77.94       79.10      5.31 o 
  -1   1   1     3021.82     3109.28     32.58 o 
   1   1   1     1465.73     1428.85    293.06 o 
   2   1   1     1751.65     1762.76     21.66 o 
   3   1   1      159.31      181.82      2.10 o 
   4   1   1      256.35      297.40      3.90 o 
   5   1   1       94.11       83.43      4.37 o 
   6   1   1        1.42        1.48      2.62 o 
   7   1   1       39.17       34.23      2.77 o 
   8   1   1        1.22        0.00      6.26 o 
   9   1   1       64.85       72.59      7.44 o 
  10   1   1        0.41        1.98      6.61 o 
  -9   2   1        0.01        1.12      7.09 o 
  -8   2   1       22.86       23.28      3.70 o 
  -7   2   1        5.73        6.33      3.15 o 
  -6   2   1        1.23        2.62      2.87 o 
  -5   2   1      376.29      382.81      5.25 o 
  -4   2   1     2033.61     2019.37     21.44 o 
  -3   2   1      141.22      169.72      3.71 o 
  -2   2   1     1861.53     1821.43      7.92 o 
  -1   2   1     2599.97     2651.85     29.29 o 
   0   2   1     3345.84     3450.65     56.92 o 
   1   2   1       68.43       67.99      1.06 o 
   2   2   1     1672.00     1895.77     27.95 o 
   4   2   1      256.24      271.78      5.10 o 
   5   2   1       15.24       16.77      1.75 o 
   6   2   1        9.07        7.39      2.01 o 
   7   2   1       28.59       28.20      2.49 o 
   8   2   1       18.44       16.34      6.67 o 
   9   2   1        0.75        0.33      5.19 o 
  10   2   1        7.57        5.56      7.56 o 
  -8   3   1        0.76        2.19      3.16 o 
  -7   3   1       14.09       20.80      3.25 o 
  -6   3   1        0.12        0.78      2.97 o 
  -5   3   1      866.28      840.68     17.04 o 
  -4   3   1        0.17        4.42      2.77 o 
  -3   3   1     1637.70     1625.46     19.82 o 
  -1   3   1      373.90      379.99      8.42 o 
   0   3   1      917.03      870.99      6.02 o 
   1   3   1       14.91       16.73      0.93 o 
   2   3   1     2373.80     2616.48     26.35 o 
   3   3   1        1.68        0.12      1.13 o 
   4   3   1      386.90      392.29      6.56 o 
   5   3   1       26.72       27.24      1.71 o 
   6   3   1       12.92       12.46      1.81 o 
   7   3   1       62.47       69.39      3.67 o 
   8   3   1      116.08      113.68      7.24 o 
   9   3   1        0.06        2.53      6.47 o 
  -8   4   1        1.40        4.37      3.46 o 
  -7   4   1       36.58       42.69      3.62 o 
  -6   4   1       33.50       37.72      3.46 o 
  -5   4   1        0.01        0.09      2.70 o 
  -4   4   1      722.81      737.84     21.85 o 
  -3   4   1      107.60      110.85      3.81 o 
  -2   4   1        5.36        2.44      1.98 o 
  -1   4   1       10.22        8.69      1.39 o 
   0   4   1     2729.68     2595.26     19.37 o 
   1   4   1      759.89      813.83      6.45 o 
   2   4   1        2.38        4.40      1.09 o 
   3   4   1      948.64      944.55     12.30 o 
   4   4   1      679.59      706.96     17.51 o 
   5   4   1       70.43       70.05      1.82 o 
   6   4   1       69.96       72.63      2.21 o 
   7   4   1       43.65       58.90      4.38 o 
   8   4   1        2.97        1.20      3.92 o 
   9   4   1       46.47       53.17      6.89 o 
  10   4   1        5.52        0.00      5.70 o 
  -7   5   1       20.19       25.63      3.74 o 
  -6   5   1       91.93       99.51      5.23 o 
  -5   5   1       41.16       34.52      3.19 o 
  -4   5   1      327.53      338.23      5.11 o 
  -3   5   1      327.21      377.65      5.58 o 
  -2   5   1      119.70      115.51      3.09 o 
  -1   5   1      403.40      352.17      3.38 o 
   0   5   1     2057.99     2139.51     35.55 o 
   1   5   1      735.90      706.80      6.19 o 
   2   5   1      369.45      370.57      2.57 o 
   3   5   1     1130.39     1313.64      9.25 o 
   4   5   1      693.26      708.22      6.43 o 
   5   5   1       21.01       16.47      1.32 o 
   6   5   1      168.13      188.44      5.54 o 
   7   5   1        3.61        3.29      5.76 o 
   8   5   1       54.02       64.32      4.69 o 
   9   5   1       79.71       86.56      7.09 o 
  10   5   1        2.25        5.56      5.77 o 
  -7   6   1       19.39       26.89      5.84 o 
  -6   6   1       55.59       58.30      5.26 o 
  -5   6   1       32.86       27.79      5.09 o 
  -4   6   1       55.19       52.23      3.19 o 
  -3   6   1        7.04        7.52      2.42 o 
  -2   6   1       26.48       32.17      2.39 o 
  -1   6   1     2169.44     2121.21     18.39 o 
   0   6   1      229.30      216.49      8.36 o 
   1   6   1      287.70      279.97      4.70 o 
   2   6   1        0.49        0.11      0.92 o 
   3   6   1      192.47      231.70      2.60 o 
   4   6   1     1285.26     1313.39      9.39 o 
   5   6   1        0.93        0.27      3.11 o 
   7   6   1      112.57      120.67      4.97 o 
   8   6   1        4.16        6.73      3.67 o 
   9   6   1        6.98       10.92      4.50 o 
  10   6   1       12.28       10.47      6.09 o 
  -6   7   1       85.97      101.08      7.14 o 
  -5   7   1       68.41       63.18      5.06 o 
  -4   7   1       30.13       31.39      4.93 o 
  -3   7   1        6.40        6.94      4.72 o 
  -2   7   1       14.33       17.76      8.30 o 
  -1   7   1       74.23       72.75      8.80 o 
   0   7   1      199.66      195.58      5.37 o 
   1   7   1      186.79      193.52      6.75 o 
   2   7   1       48.12       47.46      3.15 o 
   3   7   1      195.96      202.30      5.11 o 
   4   7   1       84.18       82.47      2.35 o 
   5   7   1      671.90      649.60     10.12 o 
   6   7   1        7.91        2.22      3.09 o 
   7   7   1        6.19        4.45      3.43 o 
   8   7   1        0.28        0.00      6.24 o 
   9   7   1        1.56        1.83      4.54 o 
  10   7   1       25.24       30.45      4.68 o 
  -6   8   1       20.26       29.44      5.99 o 
  -5   8   1       10.46       14.88      5.48 o 
  -4   8   1       23.34       29.70      6.71 o 
  -3   8   1       26.00       26.88      5.19 o 
  -2   8   1      109.66      109.81      5.72 o 
  -1   8   1      445.45      400.00     10.45 o 
   0   8   1       30.26       32.32      7.33 o 
   1   8   1      153.33      149.84      6.04 o 
   2   8   1       54.64       61.00      3.16 o 
   3   8   1       10.38        6.48      2.57 o 
   4   8   1       10.50       14.62      1.79 o 
   5   8   1      254.46      226.25      3.32 o 
   6   8   1       34.11       32.71      2.65 o 
   7   8   1        0.27        0.00      3.66 o 
   8   8   1       59.38       52.45      4.61 o 
   9   8   1        5.07        4.05      4.20 o 
  10   8   1        1.10        3.69      4.33 o 
  -5   9   1       20.60       21.81      6.57 o 
  -4   9   1        8.60        5.79      7.29 o 
  -3   9   1       65.70       69.77      7.01 o 
  -2   9   1        7.87       30.50     11.92 o 
  -1   9   1      117.23      126.55      5.53 o 
   0   9   1      271.53      291.85      9.96 o 
   1   9   1      340.89      319.21      6.16 o 
   2   9   1       32.68       37.80      3.04 o 
   3   9   1       58.45       42.91      2.83 o 
   4   9   1        2.85        4.57      2.44 o 
   5   9   1       99.60       91.10      3.17 o 
   6   9   1       27.58       31.39      3.22 o 
   7   9   1       31.24       34.41      3.46 o 
   8   9   1       14.17       10.78      3.67 o 
   9   9   1        3.06        5.93      4.01 o 
  -4  10   1        4.74        3.90      7.61 o 
  -2  10   1       73.46       83.13      5.24 o 
  -1  10   1      115.75      115.94      5.62 o 
   0  10   1       17.87       16.41      4.40 o 
   1  10   1       41.96       37.76      3.97 o 
   2  10   1       11.16       17.17      2.75 o 
   3  10   1        5.39        1.12      2.53 o 
   4  10   1      156.46      147.21      6.59 o 
   5  10   1       17.62       19.49      3.73 o 
   6  10   1       54.11       65.35      4.47 o 
   7  10   1        5.01        8.12      4.95 o 
   8  10   1        0.90        2.36      6.82 o 
   9  10   1        9.40       19.31      7.48 o 
  -3  11   1       26.21       31.48      7.00 o 
  -2  11   1       40.87       47.05      5.83 o 
  -1  11   1       13.16       15.19      4.18 o 
   0  11   1        6.22        3.41      4.18 o 
   1  11   1       40.49       43.87      3.23 o 
   2  11   1        2.10        2.13      2.28 o 
   3  11   1       55.13       53.91      4.12 o 
   4  11   1       62.69       58.38      8.61 o 
   5  11   1       10.55       19.63      6.34 o 
   6  11   1       10.09       10.35      4.01 o 
   7  11   1       13.88       14.37      6.33 o 
   8  11   1        6.11        8.85      6.17 o 
   9  11   1        6.94        7.10      6.32 o 
  -2  12   1       52.30       60.31      7.39 o 
  -1  12   1       16.71       10.47      4.49 o 
   0  12   1       23.09       22.23      4.35 o 
   1  12   1       86.28       95.01      4.14 o 
   2  12   1        1.23        3.47      3.50 o 
   3  12   1       38.01       30.45      3.86 o 
   4  12   1       10.40       17.19      3.59 o 
   5  12   1       62.82       55.53      4.08 o 
   6  12   1       15.32       15.63      4.12 o 
   7  12   1        8.83        5.32      6.09 o 
   8  12   1        1.09        0.79      6.95 o 
  -1  13   1        5.70        5.34      6.42 o 
   0  13   1        0.60        6.78      3.31 o 
   1  13   1        2.22        5.26      4.44 o 
   2  13   1      102.53      102.40      5.49 o 
   3  13   1       11.18       11.31      3.71 o 
   4  13   1       88.26       86.24     12.48 o 
   5  13   1       57.48       60.07      4.42 o 
   6  13   1        0.03        1.85      4.30 o 
   1  14   1        7.27        8.13      5.91 o 
   2  14   1        0.06        0.66      4.04 o 
   3  14   1       12.81        5.83      4.26 o 
   4  14   1        1.07        5.27      3.62 o 
   5  14   1       10.74        9.85      4.28 o 
   6  14   1        5.30        1.60      6.37 o 
  -4 -14   2       12.17       23.03      6.83 o 
  -3 -14   2        4.10        0.38      6.31 o 
  -2 -14   2        1.73        1.72      7.11 o 
  -6 -13   2       25.41       26.64      4.41 o 
  -5 -13   2        5.52        7.52      5.31 o 
  -4 -13   2       38.50       48.99      6.26 o 
  -3 -13   2        0.09        0.11      6.02 o 
  -2 -13   2        9.21        4.09      6.44 o 
  -1 -13   2        0.02        0.00      5.99 o 
   0 -13   2       12.89       17.44      7.48 o 
  -7 -12   2       18.98       19.56      6.17 o 
  -6 -12   2        4.69        7.87      3.73 o 
  -5 -12   2        4.02        3.78      3.92 o 
  -4 -12   2       28.79       34.66      3.59 o 
  -3 -12   2        0.50        2.88      5.98 o 
  -2 -12   2        3.46        5.29      5.29 o 
  -1 -12   2       53.46       58.24      7.34 o 
   0 -12   2        0.01        5.49      4.90 o 
   1 -12   2       11.95       12.19      5.87 o 
   2 -12   2        7.83        8.35      6.62 o 
  -8 -11   2        9.05        7.26      6.51 o 
  -6 -11   2        2.43        0.64      3.68 o 
  -5 -11   2       32.75       44.90      4.23 o 
  -4 -11   2        2.67        5.90      3.40 o 
  -3 -11   2       63.97       52.00      3.84 o 
  -2 -11   2       18.66       21.94      3.52 o 
  -1 -11   2        2.75        6.46      3.75 o 
   0 -11   2       10.74       14.21      4.68 o 
   1 -11   2       19.20       13.46      5.83 o 
   2 -11   2       42.55       40.37      7.32 o 
   3 -11   2        0.10        0.00      5.57 o 
  -9 -10   2        1.44        0.40      5.93 o 
  -8 -10   2        4.30        9.04      6.69 o 
  -7 -10   2       47.94       41.45      6.84 o 
  -6 -10   2        6.46        7.88      4.07 o 
  -5 -10   2       11.32        7.69      3.40 o 
  -4 -10   2       13.14       18.09      3.34 o 
  -3 -10   2       56.36       48.35      6.09 o 
  -2 -10   2        6.09        9.91      2.46 o 
  -1 -10   2      223.05      229.73      4.41 o 
   0 -10   2        0.00        2.76      3.05 o 
   1 -10   2       13.38       10.93      5.82 o 
   2 -10   2       19.29       29.15      6.39 o 
   3 -10   2       35.53       45.21      7.64 o 
   4 -10   2       82.67      108.10      9.26 o 
  -9  -9   2       23.47       23.95      3.95 o 
  -8  -9   2       71.89       79.00      5.33 o 
  -7  -9   2        0.00        1.92      2.63 o 
  -6  -9   2        0.10        1.56      2.67 o 
  -5  -9   2       52.99       45.26      3.92 o 
  -4  -9   2       19.42       13.77      3.23 o 
  -3  -9   2       67.78       54.84      7.53 o 
  -2  -9   2      278.96      257.12      4.11 o 
  -1  -9   2      196.45      186.20      5.60 o 
   0  -9   2        0.09        0.69      3.02 o 
   1  -9   2       75.67       75.90      5.31 o 
   2  -9   2      146.93      151.36      8.00 o 
   3  -9   2       74.07       85.15      6.83 o 
   4  -9   2        1.79        2.96      6.35 o 
   5  -9   2       37.70       36.38      7.46 o 
  -9  -8   2       16.03       22.01      6.44 o 
  -8  -8   2        1.63        4.07      3.52 o 
  -7  -8   2       17.03       24.31      2.91 o 
  -6  -8   2        3.69        2.23      3.08 o 
  -5  -8   2        0.49        1.37      2.43 o 
  -3  -8   2       37.35       26.39      2.04 o 
  -2  -8   2      172.82      160.07      3.38 o 
  -1  -8   2        1.71        5.08      2.53 o 
   0  -8   2       50.29       45.23      6.82 o 
   1  -8   2       97.04      103.48      4.50 o 
   2  -8   2       31.18       44.16      7.53 o 
   3  -8   2      205.70      200.83      8.91 o 
   4  -8   2        0.29        0.00      5.34 o 
   5  -8   2       54.16       58.82      8.08 o 
   6  -8   2        9.88       17.82      7.52 o 
 -10  -7   2        1.43        0.86      6.07 o 
  -9  -7   2        0.84        3.95      6.74 o 
  -8  -7   2        0.21        2.32      3.61 o 
  -7  -7   2      149.46      160.13      4.31 o 
  -6  -7   2       72.47       83.36      3.36 o 
  -5  -7   2        0.56        0.50      2.68 o 
  -4  -7   2      120.37      114.53      5.32 o 
  -3  -7   2        6.52        4.35      1.14 o 
  -2  -7   2       66.31       75.54      2.55 o 
  -1  -7   2      229.95      217.67      3.59 o 
   0  -7   2      364.57      374.88     10.30 o 
   1  -7   2      259.84      257.97     10.72 o 
   2  -7   2      146.36      139.73      7.22 o 
   3  -7   2      477.82      454.34     11.06 o 
   4  -7   2       26.50       21.83      6.29 o 
   5  -7   2       10.08       12.45      5.75 o 
   6  -7   2       52.06       64.05      7.18 o 
 -10  -6   2        2.12        0.00      7.35 o 
  -9  -6   2        1.40        3.15      6.50 o 
  -8  -6   2       34.15       36.77      4.61 o 
  -7  -6   2       71.48       85.57      3.56 o 
  -6  -6   2       16.11       17.23      2.75 o 
  -5  -6   2       15.29       18.41      3.62 o 
  -4  -6   2       19.61       22.85      1.69 o 
  -3  -6   2      573.42      585.93     11.16 o 
  -2  -6   2      118.91      102.93      2.88 o 
  -1  -6   2      546.29      581.98     17.75 o 
   0  -6   2      972.45     1084.37     38.76 o 
   1  -6   2      402.61      436.76      5.94 o 
   2  -6   2      946.16      933.44      7.32 o 
   3  -6   2       25.57       17.49      2.76 o 
   4  -6   2      136.50      110.90      6.58 o 
   5  -6   2       25.89       24.68      5.78 o 
   6  -6   2      152.79      161.13      9.40 o 
   7  -6   2        8.87       13.63      6.70 o 
  -9  -5   2       23.80       27.66      7.17 o 
  -8  -5   2        0.13        0.17      3.36 o 
  -7  -5   2        0.07        1.22      2.53 o 
  -6  -5   2       42.90       48.72      3.07 o 
  -5  -5   2       16.37       17.77      2.69 o 
  -4  -5   2       50.93       37.91      2.67 o 
  -3  -5   2      189.74      184.36      2.73 o 
  -2  -5   2      209.36      197.12      5.23 o 
  -1  -5   2       43.84       46.01      1.92 o 
   0  -5   2     1226.40     1229.64     21.35 o 
   1  -5   2       52.44       67.62      4.86 o 
   2  -5   2       38.36       42.67      2.69 o 
   3  -5   2        6.75       11.34      2.83 o 
   4  -5   2       13.49        8.99      2.86 o 
   5  -5   2       36.12       37.38      3.16 o 
   6  -5   2       30.45       28.55      3.38 o 
   7  -5   2      160.60      155.14      7.49 o 
   8  -5   2        0.31        0.28      6.48 o 
 -10  -4   2        0.41        0.00      6.93 o 
  -9  -4   2       21.49       23.11      6.31 o 
  -8  -4   2       10.92       10.09      4.89 o 
  -7  -4   2       10.20        7.36      3.47 o 
  -6  -4   2        4.27        4.62      2.71 o 
  -5  -4   2        4.54        8.06      2.59 o 
  -4  -4   2      122.74      112.11      3.19 o 
  -3  -4   2      321.73      342.22      3.69 o 
  -2  -4   2     2928.08     3071.60     61.91 o 
  -1  -4   2       47.43       46.34      1.63 o 
   0  -4   2       26.86       21.36      4.93 o 
   1  -4   2      468.16      453.18      7.17 o 
   2  -4   2       78.82       62.10      5.13 o 
   3  -4   2      251.12      231.02      4.00 o 
   4  -4   2        2.95        4.97      2.80 o 
   5  -4   2        4.39        5.92      2.84 o 
   6  -4   2       32.57       28.89      3.36 o 
   7  -4   2      120.94      123.27      4.25 o 
   8  -4   2       41.40       43.09      5.52 o 
 -10  -3   2       26.78       22.80      8.17 o 
  -9  -3   2       52.45       55.01      7.95 o 
  -8  -3   2       62.69       53.74      4.26 o 
  -7  -3   2      253.40      260.12     12.82 o 
  -6  -3   2        3.90        2.27      3.46 o 
  -5  -3   2      130.34      139.95      4.05 o 
  -4  -3   2        0.79        2.61      0.87 o 
  -3  -3   2      331.95      344.15      3.88 o 
  -1  -3   2      279.12      223.25      4.06 o 
   0  -3   2      172.13      212.57      2.95 o 
   1  -3   2      253.52      211.75      4.96 o 
   3  -3   2     1563.44     1624.29     25.37 o 
   4  -3   2       29.65       36.79      3.03 o 
   5  -3   2        0.01        0.35      2.92 o 
   6  -3   2       85.78       94.10      5.07 o 
   7  -3   2        7.16        6.06      2.89 o 
   8  -3   2      103.54       97.50      5.58 o 
 -10  -2   2       32.95       40.69      8.72 o 
  -9  -2   2        8.10       12.20      5.60 o 
  -8  -2   2       95.83       87.78      4.87 o 
  -7  -2   2       70.00       70.91      4.40 o 
  -6  -2   2       77.07       80.63      2.81 o 
  -5  -2   2      353.92      336.87      6.54 o 
  -4  -2   2      172.93      209.11      3.94 o 
  -3  -2   2       73.38       88.90      2.72 o 
  -2  -2   2      661.15      717.48      6.04 o 
  -1  -2   2      552.36      619.01      3.02 o 
   0  -2   2     3192.35     3128.31     99.83 o 
   1  -2   2     3108.09     3077.87     52.73 o 
   2  -2   2      399.38      349.30      4.77 o 
   3  -2   2        0.65        1.37      2.03 o 
   4  -2   2       33.87       38.68      2.88 o 
   5  -2   2      381.52      328.17      8.73 o 
   6  -2   2       11.75       13.51      3.04 o 
   7  -2   2        1.86        4.10      2.97 o 
   8  -2   2       11.64        8.63      3.78 o 
   9  -2   2        3.52        5.08      4.10 o 
  -9  -1   2       28.85       21.17      6.14 o 
  -8  -1   2       37.15       39.74      4.50 o 
  -7  -1   2        0.67        1.35      5.37 o 
  -6  -1   2      683.68      699.73     12.60 o 
  -5  -1   2      129.25      115.98      4.98 o 
  -4  -1   2        2.27        5.82      2.75 o 
  -3  -1   2      733.34      684.09      8.66 o 
  -2  -1   2     1098.20     1145.13      6.26 o 
  -1  -1   2     1434.62     1527.22     18.60 o 
   0  -1   2       73.37       86.12      2.05 o 
   1  -1   2     4803.91     4362.28     53.62 o 
   2  -1   2        1.42        0.73      2.22 o 
   3  -1   2     1552.19     1680.34      8.13 o 
   4  -1   2      131.29      135.23      3.05 o 
   5  -1   2        9.31        6.22      2.74 o 
   6  -1   2      107.98       96.78      3.49 o 
   7  -1   2       20.69       19.14      2.96 o 
   8  -1   2       12.48       10.65      3.67 o 
   9  -1   2        8.75        4.30      6.28 o 
  -9   0   2       13.75       18.79      7.21 o 
  -8   0   2       16.23       19.31      3.92 o 
  -7   0   2        3.09        4.22      2.64 o 
  -6   0   2      409.68      370.27      5.07 o 
  -5   0   2      117.94      117.49      3.25 o 
  -4   0   2      239.26      217.76      4.38 o 
  -3   0   2      578.70      609.06      5.71 o 
  -2   0   2        9.02       12.83      2.24 o 
  -1   0   2     4057.48     4149.34     28.17 o 
   0   0   2     2205.09     2351.40     14.02 o 
   1   0   2     2746.98     2873.80     56.02 o 
   2   0   2       95.94       88.50      1.65 o 
   3   0   2       25.74       28.46      1.58 o 
   4   0   2     1597.52     1503.98      6.60 o 
   5   0   2      530.67      526.92      4.87 o 
   6   0   2      675.57      599.48      5.70 o 
   7   0   2       75.81       71.37      4.00 o 
   8   0   2       11.48       10.62      3.65 o 
  -9   1   2        0.02        2.84      6.57 o 
  -8   1   2        1.80        6.64      4.46 o 
  -7   1   2        8.44       12.62      2.90 o 
  -6   1   2       14.63       17.26      2.93 o 
  -5   1   2      653.07      613.55     11.89 o 
  -4   1   2       28.10       22.31      3.37 o 
  -3   1   2     1819.89     1925.85     20.48 o 
  -2   1   2      845.05      805.03     11.47 o 
  -1   1   2     7285.06     7084.89     40.84 o 
   0   1   2     1126.84     1183.22      4.23 o 
   1   1   2    14490.84    13536.24    262.67 o 
   2   1   2     1084.92      947.52      4.79 o 
   3   1   2        2.00        2.00      1.21 o 
   4   1   2      614.50      599.18      3.57 o 
   5   1   2      959.79      884.25      6.90 o 
   6   1   2        7.47       10.46      2.50 o 
   7   1   2        3.90        2.45      3.10 o 
   8   1   2       89.56       87.73      4.35 o 
   9   1   2       14.41       15.32      6.74 o 
  10   1   2        7.34        4.79      7.36 o 
  -9   2   2        1.17        5.02      7.52 o 
  -8   2   2        0.68        4.81      3.43 o 
  -7   2   2       22.80       23.51      3.28 o 
  -6   2   2        7.62        9.34      2.91 o 
  -5   2   2      208.79      196.00      4.22 o 
  -4   2   2      165.53      190.86      4.94 o 
  -3   2   2       58.05       50.98      3.54 o 
  -2   2   2     6366.56     6400.27     91.71 o 
  -1   2   2      229.30      204.33      4.02 o 
   0   2   2      231.66      260.21      2.49 o 
   1   2   2      352.97      412.90      3.16 o 
   2   2   2      647.52      760.99     22.14 o 
   3   2   2      914.44      902.19      8.30 o 
   4   2   2        1.34        0.42      1.16 o 
   5   2   2      794.50      801.56      4.52 o 
   6   2   2       17.84       18.99      2.07 o 
   7   2   2      118.94      112.25      9.00 o 
   8   2   2      492.90      481.97     12.08 o 
   9   2   2        4.57        1.53      5.55 o 
  10   2   2        7.48        6.64      5.56 o 
  -8   3   2        9.47        7.37      3.40 o 
  -7   3   2        0.23        4.64      3.14 o 
  -6   3   2       16.73       13.96      2.87 o 
  -5   3   2      352.88      330.99      6.65 o 
  -4   3   2      257.16      229.51      5.24 o 
  -3   3   2       67.41       75.43      3.46 o 
  -2   3   2      528.21      518.52     10.43 o 
  -1   3   2      331.65      297.00      2.92 o 
   0   3   2      298.60      313.05      3.86 o 
   1   3   2      873.50      903.24      4.39 o 
   2   3   2     2765.00     2648.45     40.25 o 
   4   3   2       29.78       28.14      1.26 o 
   5   3   2      450.36      473.92      9.15 o 
   6   3   2       55.02       62.01      2.98 o 
   7   3   2      213.14      217.51      4.08 o 
   8   3   2      124.00      138.89      8.34 o 
   9   3   2       95.28       94.79      8.28 o 
  10   3   2       23.45       30.04      6.54 o 
  -8   4   2        2.29        2.39      3.88 o 
  -7   4   2       45.36       37.36      3.87 o 
  -6   4   2       15.80       17.48      3.11 o 
  -5   4   2       13.30       16.03      3.02 o 
  -4   4   2       20.75       18.92      4.81 o 
  -3   4   2      127.55      148.18      4.12 o 
  -2   4   2      738.82      762.47      7.15 o 
  -1   4   2      138.92      149.27      2.42 o 
   0   4   2      414.33      413.89      4.77 o 
   1   4   2      655.83      729.61      4.66 o 
   2   4   2     1054.03     1044.24     14.11 o 
   3   4   2       28.03       36.48      1.65 o 
   4   4   2       61.30       64.91      1.94 o 
   5   4   2       15.69       17.44      1.50 o 
   6   4   2       66.95       51.98      2.12 o 
   7   4   2        1.72        3.17      3.67 o 
   8   4   2       10.71        4.40      3.85 o 
   9   4   2      174.44      176.01      8.90 o 
  10   4   2        6.31       12.31      7.44 o 
  -7   5   2        0.02        3.01      4.32 o 
  -6   5   2       17.47       24.08      3.28 o 
  -5   5   2       11.08       11.65      2.93 o 
  -4   5   2      404.90      379.59      6.31 o 
  -3   5   2      473.93      405.96      9.38 o 
  -2   5   2       14.12       14.32      2.46 o 
  -1   5   2      225.98      204.91      2.71 o 
   0   5   2     1741.50     1852.49     10.07 o 
   1   5   2      307.23      300.51      3.89 o 
   2   5   2     1273.50     1342.01      4.64 o 
   3   5   2     1541.43     1618.84     11.08 o 
   4   5   2      156.21      147.82      3.19 o 
   5   5   2        0.12        0.00      1.39 o 
   6   5   2       32.44       44.21      2.44 o 
   7   5   2       34.85       24.46      3.96 o 
   8   5   2       20.52       22.32      5.07 o 
   9   5   2       42.00       42.81      4.98 o 
  10   5   2        8.14        7.54      7.00 o 
  -7   6   2        2.36        6.77      5.38 o 
  -6   6   2       29.06       23.39      5.03 o 
  -5   6   2      158.92      167.07      6.39 o 
  -4   6   2       30.30       25.84      3.09 o 
  -3   6   2       45.65       47.33      5.02 o 
  -2   6   2      134.68      122.38      3.99 o 
  -1   6   2        0.29        1.19      4.37 o 
   0   6   2      473.22      495.21      6.23 o 
   1   6   2      448.59      447.85     10.40 o 
   2   6   2        2.19        2.36      0.92 o 
   3   6   2       85.60       71.87      1.87 o 
   4   6   2        1.73        2.25      1.43 o 
   5   6   2      147.36      179.81      6.94 o 
   6   6   2      132.39      135.12      3.11 o 
   7   6   2       19.03       23.42      4.00 o 
   8   6   2        2.04        1.65      4.22 o 
   9   6   2        8.77       15.96      4.73 o 
  10   6   2       18.24        7.34      7.07 o 
  -6   7   2       12.66       13.70      5.13 o 
  -5   7   2       65.02       69.93      6.10 o 
  -4   7   2        0.75        4.40      4.60 o 
  -3   7   2       76.14       73.30      9.03 o 
  -2   7   2      737.28      674.95     13.22 o 
  -1   7   2      121.27      111.01      8.40 o 
   0   7   2        2.13        3.56      4.69 o 
   1   7   2       19.71       22.63      3.72 o 
   2   7   2      481.69      519.16      4.95 o 
   3   7   2       61.18       59.09      1.89 o 
   4   7   2      769.59      790.24      6.82 o 
   5   7   2      300.00      355.58      4.60 o 
   6   7   2       70.49       70.94      3.83 o 
   7   7   2       70.99       73.99      4.37 o 
   8   7   2        7.18       10.40      3.76 o 
   9   7   2        0.10        2.32      4.26 o 
  10   7   2        0.26        2.68      3.81 o 
  -6   8   2        0.16        4.96      5.45 o 
  -5   8   2        3.38        3.56      5.44 o 
  -4   8   2      191.46      197.00      7.04 o 
  -3   8   2       12.05       11.69      4.55 o 
  -2   8   2       59.98       62.06      8.66 o 
  -1   8   2       94.04       96.69     15.87 o 
   0   8   2       26.26       24.91      4.75 o 
   1   8   2      109.24       92.93      7.36 o 
   2   8   2      271.83      266.76      9.90 o 
   3   8   2       84.21       65.53      3.09 o 
   4   8   2       88.72       81.86      2.75 o 
   5   8   2       18.17       23.12      2.12 o 
   6   8   2       14.88       14.76      2.55 o 
   7   8   2      102.02      122.28      4.87 o 
   8   8   2       24.17       30.43      4.24 o 
   9   8   2       12.39       13.01      4.25 o 
  10   8   2        1.11        3.31      3.97 o 
  -5   9   2        7.24        3.50      5.30 o 
  -4   9   2       13.03       15.35      5.48 o 
  -3   9   2       36.99       44.88      5.57 o 
  -2   9   2       15.45       42.60     12.40 o 
  -1   9   2      222.26      247.42     10.29 o 
   0   9   2        0.05        0.93      4.18 o 
   1   9   2      248.23      244.71      6.20 o 
   2   9   2       14.34       13.88      2.88 o 
   3   9   2      296.11      283.44      8.66 o 
   4   9   2       18.03       13.44      2.53 o 
   5   9   2        3.38        2.34      2.45 o 
   6   9   2      166.00      164.70      3.75 o 
   7   9   2        9.13       14.49      3.57 o 
   8   9   2        9.76        4.37      3.58 o 
   9   9   2       18.09       23.63      4.64 o 
  10   9   2        0.21        0.00      4.75 o 
  -4  10   2       45.11       56.54      8.56 o 
  -3  10   2       48.16       61.55      8.19 o 
  -2  10   2       13.69       24.53      6.72 o 
  -1  10   2       55.26       64.59      7.62 o 
   0  10   2      223.04      216.72      9.70 o 
   1  10   2       79.84       76.76      3.76 o 
   2  10   2        2.74        5.61      2.75 o 
   3  10   2      101.91       87.23      3.83 o 
   4  10   2       70.67       71.05      3.18 o 
   5  10   2        2.79        2.75      2.55 o 
   6  10   2        0.48        2.34      4.91 o 
   7  10   2       35.86       30.89      6.19 o 
   8  10   2       11.47        8.56      4.99 o 
   9  10   2        4.99       14.13      7.34 o 
  -3  11   2       35.78       46.57      6.30 o 
  -2  11   2       11.08       11.83      4.38 o 
  -1  11   2       38.63       35.62      4.81 o 
   0  11   2      107.17      103.62      8.00 o 
   2  11   2        0.01        0.65      2.72 o 
   3  11   2       15.89       15.42      2.96 o 
   4  11   2        0.36        3.72      4.44 o 
   5  11   2       31.02       35.17      4.11 o 
   6  11   2       33.91       26.56      3.79 o 
   7  11   2       29.12       26.29      6.57 o 
   9  11   2        1.65        6.63      7.48 o 
  -2  12   2        3.45        7.39      4.86 o 
  -1  12   2        0.19        3.79      5.42 o 
   0  12   2       11.42       10.31      4.61 o 
   1  12   2       73.40       70.10      3.87 o 
   2  12   2        4.96        6.49      2.98 o 
   3  12   2       10.70       13.50      3.75 o 
   4  12   2       60.03       67.72      4.39 o 
   5  12   2       68.60       66.08      4.42 o 
   6  12   2        0.17        2.27      5.09 o 
   7  12   2        2.95        7.24      6.29 o 
   8  12   2        5.28        2.97      5.12 o 
  -1  13   2        5.30        6.32      6.03 o 
   0  13   2       21.56       26.34      4.82 o 
   1  13   2        1.90        4.40      3.48 o 
   2  13   2        3.02        8.54      4.24 o 
   3  13   2       10.04       11.74      4.41 o 
   4  13   2       48.48       50.65      4.58 o 
   5  13   2        3.18        2.99      3.62 o 
   6  13   2       21.76       19.58      6.16 o 
   7  13   2       19.91       24.27      5.73 o 
   1  14   2       25.53       25.57      5.52 o 
   2  14   2       14.65       13.41      6.24 o 
   3  14   2        0.00        0.00      5.52 o 
   4  14   2        7.41       10.30      6.06 o 
   5  14   2        3.73        3.73      5.42 o 
   6  14   2        6.63        8.49      5.40 o 
  -6 -13   3       14.63       12.40      6.15 o 
  -5 -13   3       32.87       37.82      6.45 o 
  -4 -13   3       35.86       35.23      6.45 o 
  -3 -13   3        2.54        1.36      7.19 o 
  -2 -13   3       27.91       30.95      6.46 o 
  -1 -13   3        1.72        3.64      5.45 o 
   0 -13   3       27.86       34.03      7.72 o 
  -7 -12   3        1.35        0.00      6.20 o 
  -6 -12   3       13.91       17.28      3.71 o 
  -5 -12   3       18.28       11.03      6.51 o 
  -4 -12   3        1.70        3.90      5.20 o 
  -3 -12   3       37.34       29.62      6.58 o 
  -2 -12   3        3.05        0.52      6.36 o 
  -1 -12   3        0.23        5.06      6.86 o 
   0 -12   3       10.89       21.89      9.16 o 
   1 -12   3       50.39       45.50      6.69 o 
   2 -12   3        7.95        7.64      6.66 o 
  -8 -11   3        1.05        0.63      5.13 o 
  -7 -11   3        3.90       11.07      5.74 o 
  -6 -11   3       10.31       10.69      3.60 o 
  -5 -11   3        4.56        0.50      3.61 o 
  -4 -11   3       26.11       23.41      3.39 o 
  -3 -11   3       31.66       31.84      6.86 o 
  -2 -11   3       38.26       42.63      6.43 o 
  -1 -11   3       16.67       19.30      4.41 o 
   0 -11   3       66.82       64.85      5.97 o 
   1 -11   3        0.82        3.66      4.71 o 
   2 -11   3       11.92       17.26      6.59 o 
   3 -11   3        1.19        5.83      5.63 o 
  -8 -10   3       11.05       11.05      5.84 o 
  -7 -10   3       19.72       18.12      6.13 o 
  -6 -10   3        6.39       10.21      4.46 o 
  -5 -10   3       14.96       13.06      3.36 o 
  -4 -10   3        0.27        0.00      3.14 o 
  -3 -10   3        1.18        3.83      3.78 o 
  -2 -10   3      169.76      211.65      8.75 o 
  -1 -10   3      143.31      131.77      4.96 o 
   0 -10   3       20.02       12.55      4.45 o 
   1 -10   3       82.94       83.83      6.82 o 
   2 -10   3        1.21        2.07      5.51 o 
   3 -10   3       21.60       16.54      7.02 o 
   4 -10   3        0.35        0.00      6.61 o 
  -9  -9   3       28.34       23.36      3.83 o 
  -8  -9   3       14.22       17.10      4.05 o 
  -7  -9   3       77.14       74.35      3.76 o 
  -6  -9   3        0.07        0.00      3.92 o 
  -5  -9   3       94.25       79.99      4.29 o 
  -4  -9   3       41.14       40.62      3.42 o 
  -3  -9   3       68.00       47.16      4.53 o 
  -2  -9   3      155.69      144.71      6.66 o 
  -1  -9   3       15.18       14.01      2.42 o 
   0  -9   3       48.74       44.53      3.98 o 
   1  -9   3      144.87      134.80      7.29 o 
   2  -9   3        0.05        0.00      4.77 o 
   3  -9   3       14.30        7.03      6.10 o 
   4  -9   3       68.32       53.72      6.74 o 
   5  -9   3       11.23        8.98      7.06 o 
  -9  -8   3       11.82       13.55      5.99 o 
  -8  -8   3       36.60       39.01      8.67 o 
  -7  -8   3        2.48        6.99      2.95 o 
  -6  -8   3        3.84        2.56      3.44 o 
  -5  -8   3        0.01        1.93      3.24 o 
  -4  -8   3       11.48        7.18      3.21 o 
  -3  -8   3        8.09        7.01      2.98 o 
  -2  -8   3       16.86       16.41      2.17 o 
  -1  -8   3      628.13      639.31      8.42 o 
   0  -8   3      135.48      142.75      4.43 o 
   1  -8   3        3.23        1.15      3.23 o 
   2  -8   3       19.20       19.68      5.55 o 
   3  -8   3        0.10        0.48      6.15 o 
   4  -8   3       91.62       84.63      7.30 o 
   5  -8   3       91.42      102.16      8.95 o 
   6  -8   3       36.35       39.87      6.44 o 
  -9  -7   3        0.18        1.66      6.36 o 
  -8  -7   3        2.51        1.59      2.99 o 
  -7  -7   3        4.66        3.61      2.92 o 
  -6  -7   3       98.08       87.10      3.45 o 
  -5  -7   3      226.09      223.80      4.35 o 
  -4  -7   3      302.67      292.25      7.46 o 
  -3  -7   3      108.62      107.56      5.98 o 
  -2  -7   3       57.26       45.77      2.19 o 
  -1  -7   3      144.23      149.60      6.75 o 
   0  -7   3       30.18       30.93      2.83 o 
   2  -7   3      209.55      220.99      5.25 o 
   3  -7   3       32.69       34.81      5.98 o 
   4  -7   3        9.27       15.25      6.51 o 
   5  -7   3      185.16      182.49      9.32 o 
   6  -7   3       11.28       11.19      7.48 o 
  -9  -6   3        0.54        0.00      6.40 o 
  -8  -6   3        9.42       12.50      3.80 o 
  -7  -6   3       28.80       29.52      3.21 o 
  -6  -6   3       61.18       43.39      3.15 o 
  -5  -6   3        0.18        2.10      3.43 o 
  -4  -6   3       78.67       80.66      3.11 o 
  -3  -6   3       51.71       67.34      4.89 o 
  -2  -6   3       14.52       14.87      1.65 o 
  -1  -6   3      711.71      690.32     16.25 o 
   0  -6   3      110.55      124.19      7.48 o 
   1  -6   3        4.30        2.59      3.05 o 
   2  -6   3       90.65       98.75      6.52 o 
   3  -6   3        2.81        8.00      2.78 o 
   4  -6   3        6.00        7.26      3.05 o 
   5  -6   3       25.11       22.07      3.34 o 
   6  -6   3       68.49       78.56      7.38 o 
   7  -6   3        4.17        9.98      5.43 o 
  -9  -5   3        7.11       13.49      7.55 o 
  -8  -5   3       11.43       11.81      4.01 o 
  -7  -5   3        6.19        2.30      3.47 o 
  -6  -5   3       11.06       10.64      2.75 o 
  -5  -5   3      574.80      572.50     15.16 o 
  -4  -5   3      236.60      260.35      5.69 o 
  -3  -5   3      477.60      527.38      5.16 o 
  -2  -5   3     2434.43     2464.43     37.01 o 
  -1  -5   3     1798.18     1815.33     33.90 o 
   0  -5   3      380.75      362.88     12.44 o 
   1  -5   3      165.57      177.70      8.39 o 
   2  -5   3       82.58       84.15      6.21 o 
   3  -5   3       40.71       38.55      3.50 o 
   4  -5   3        0.94        0.89      3.11 o 
   5  -5   3        2.22        0.23      3.30 o 
   6  -5   3       17.20       18.23      3.51 o 
   7  -5   3        0.52        2.41      3.97 o 
   8  -5   3        0.13        6.49      6.51 o 
 -10  -4   3        0.10        0.28      6.57 o 
  -9  -4   3       23.48       18.60      7.45 o 
  -8  -4   3        3.25        3.99      3.66 o 
  -7  -4   3       91.67       86.32      4.74 o 
  -6  -4   3       63.45       65.21      4.18 o 
  -5  -4   3      140.43      143.46      3.78 o 
  -4  -4   3       18.64       18.23      2.48 o 
  -3  -4   3       15.03       16.39      2.01 o 
  -2  -4   3     2150.87     2085.36     17.60 o 
  -1  -4   3      250.81      253.89      4.24 o 
   0  -4   3      718.88      750.78     25.12 o 
   1  -4   3      183.72      217.38      5.08 o 
   2  -4   3      208.17      207.47      6.43 o 
   3  -4   3      142.16      125.20      6.72 o 
   4  -4   3        8.86        2.97      3.31 o 
   5  -4   3        9.16       13.95      3.51 o 
   6  -4   3        3.49        5.84      3.50 o 
   7  -4   3       24.48       26.55      4.40 o 
   8  -4   3       49.57       45.85      4.86 o 
  -9  -3   3       11.44       10.60      8.10 o 
  -8  -3   3       82.08       88.61      4.77 o 
  -7  -3   3       13.58        9.36      3.76 o 
  -6  -3   3       28.19       27.32      5.27 o 
  -5  -3   3        6.98        5.76      1.54 o 
  -4  -3   3      496.89      547.13      5.10 o 
  -3  -3   3       20.90       19.94      2.06 o 
  -2  -3   3      177.85      213.55      1.95 o 
  -1  -3   3     3284.58     3109.13     45.55 o 
   0  -3   3        0.21        1.43      2.03 o 
   1  -3   3     2820.21     2880.94     15.26 o 
   2  -3   3     1106.78     1032.16     10.71 o 
   3  -3   3     1179.65     1214.81     13.03 o 
   4  -3   3      158.54      140.39      3.78 o 
   5  -3   3       35.16       37.99      3.20 o 
   6  -3   3       47.77       44.53      3.18 o 
   7  -3   3        0.65        1.17      3.77 o 
   8  -3   3        2.03        2.60      4.27 o 
  -9  -2   3        0.15        0.51      6.50 o 
  -8  -2   3       14.62       15.68      4.31 o 
  -7  -2   3       29.93       26.87      4.01 o 
  -6  -2   3       47.30       43.85      4.35 o 
  -5  -2   3       93.43      100.98      3.71 o 
  -4  -2   3       29.84       26.83      3.09 o 
  -3  -2   3      351.49      338.47      4.61 o 
  -2  -2   3        5.19        8.52      5.12 o 
  -1  -2   3     1838.73     1976.35     22.00 o 
   0  -2   3      446.07      484.39      5.31 o 
   1  -2   3      450.16      450.80      6.10 o 
   2  -2   3     5799.13     5666.22     86.79 o 
   3  -2   3       25.90       25.03      4.31 o 
   4  -2   3       92.55       85.56      3.22 o 
   5  -2   3       88.16       96.22      3.50 o 
   6  -2   3        8.09        5.37      2.77 o 
   7  -2   3      146.02      130.26      5.17 o 
   8  -2   3       52.26       47.42      4.70 o 
   9  -2   3       56.03       52.56      5.35 o 
  -9  -1   3        1.49        2.61      6.56 o 
  -8  -1   3        3.86        0.76      4.45 o 
  -7  -1   3        8.78       15.11      3.96 o 
  -6  -1   3       23.28       17.47      2.51 o 
  -5  -1   3       12.12       10.51      2.36 o 
  -4  -1   3       23.98       23.68      3.25 o 
  -3  -1   3      685.22      753.58      6.35 o 
  -2  -1   3       10.90       15.46      2.55 o 
  -1  -1   3      528.38      561.98     10.90 o 
   1  -1   3      727.73      630.16    268.54 o 
   2  -1   3     7327.28     6869.47     86.80 o 
   3  -1   3     2147.22     1967.75     13.29 o 
   4  -1   3     1144.75     1133.70      7.49 o 
   5  -1   3      204.41      191.60      3.80 o 
   6  -1   3      478.50      454.02      5.34 o 
   7  -1   3      187.29      160.22      5.34 o 
   8  -1   3        0.00        0.63      3.92 o 
   9  -1   3        2.60        1.54      3.96 o 
  -9   0   3        3.15        0.00      7.78 o 
  -8   0   3        0.07        1.99      4.24 o 
  -7   0   3        1.98        1.42      2.74 o 
  -6   0   3      120.08      106.65      3.53 o 
  -5   0   3       44.30       55.31      4.20 o 
  -4   0   3      251.57      221.32      4.74 o 
  -3   0   3      226.20      189.55      5.38 o 
  -2   0   3      249.17      211.95      3.59 o 
  -1   0   3      474.08      496.08      8.77 o 
   0   0   3      320.84      380.95      1.98 o 
   2   0   3      659.60      721.05      9.91 o 
   3   0   3      478.38      447.13      7.20 o 
   4   0   3        1.12        2.60      1.78 o 
   5   0   3      331.78      300.71      4.03 o 
   6   0   3      242.50      240.73      5.26 o 
   7   0   3        0.32        0.00      3.33 o 
   8   0   3       20.84       23.34      4.04 o 
   9   0   3       23.91       22.30      6.33 o 
  -9   1   3        7.00        5.90      7.36 o 
  -8   1   3        2.36        3.95      4.53 o 
  -7   1   3       12.03       10.48      2.86 o 
  -6   1   3        1.20        2.58      2.87 o 
  -5   1   3       24.33       20.32      4.13 o 
  -4   1   3        0.01        3.63      3.36 o 
  -3   1   3      729.77      621.19     13.03 o 
  -2   1   3     1167.20     1281.75     21.31 o 
  -1   1   3      601.53      677.60      4.32 o 
   0   1   3      651.45      726.08      7.38 o 
   1   1   3       33.06       38.88      1.29 o 
   2   1   3     1585.61     1835.50     52.22 o 
   3   1   3      440.40      385.12     15.42 o 
   4   1   3      109.84       85.89      1.98 o 
   5   1   3       88.46       88.56      2.30 o 
   6   1   3      137.82      133.54      3.26 o 
   7   1   3      235.42      217.30      7.53 o 
   8   1   3       45.30       46.37      3.88 o 
   9   1   3       38.93       45.90      7.84 o 
  10   1   3        5.41        3.18      5.72 o 
  -8   2   3        5.12        9.31      4.86 o 
  -7   2   3       95.42       92.97      4.17 o 
  -6   2   3       39.73       38.03      3.18 o 
  -5   2   3      251.33      230.22      5.89 o 
  -4   2   3      556.25      517.63     10.63 o 
  -3   2   3       32.32       22.97      3.26 o 
  -2   2   3       33.31       53.57      5.80 o 
  -1   2   3      529.23      586.02      5.19 o 
   0   2   3      932.05      955.58     13.50 o 
   1   2   3       74.27       65.67      1.58 o 
   2   2   3     2244.16     2451.06     32.82 o 
   3   2   3        2.74        0.80      1.97 o 
   4   2   3      460.11      474.49     12.34 o 
   5   2   3        9.83        8.33      1.63 o 
   6   2   3      621.09      590.32     12.49 o 
   7   2   3       40.15       40.94      2.94 o 
   8   2   3       31.99       31.76      3.55 o 
   9   2   3        1.55        3.21      6.45 o 
  10   2   3       24.67       17.87      7.68 o 
  -8   3   3        1.68        5.06      3.42 o 
  -7   3   3        0.02        0.25      3.25 o 
  -6   3   3      144.24      133.59      4.39 o 
  -5   3   3        4.26        5.49      3.72 o 
  -4   3   3       27.29       25.08      3.81 o 
  -3   3   3      660.23      699.74     19.67 o 
  -2   3   3      148.72      180.32      3.75 o 
  -1   3   3     1594.06     1570.49     16.97 o 
   0   3   3      112.31       98.02      3.24 o 
   1   3   3     5756.13     5696.25     42.23 o 
   2   3   3      368.47      476.87      6.83 o 
   3   3   3     4047.72     4440.34     90.73 o 
   4   3   3       86.34       74.24      3.04 o 
   5   3   3      236.49      257.26      7.01 o 
   6   3   3        3.17        4.67      2.42 o 
   7   3   3       36.41       29.41      3.19 o 
   8   3   3       99.52      104.57      7.37 o 
   9   3   3       14.51        7.90      6.84 o 
  10   3   3        7.61        3.88      7.34 o 
  -8   4   3        0.08        3.15      3.54 o 
  -7   4   3        8.68       10.85      3.89 o 
  -6   4   3      179.95      167.40      5.65 o 
  -5   4   3       60.58       57.13      5.02 o 
  -4   4   3      670.74      638.01      7.81 o 
  -3   4   3     1106.61     1020.28      8.58 o 
  -2   4   3       79.23       91.64      5.55 o 
  -1   4   3     1622.15     1701.02      9.80 o 
   0   4   3      721.41      693.19      6.81 o 
   2   4   3        1.16        2.78      1.24 o 
   3   4   3      560.43      579.49      5.94 o 
   4   4   3     1829.20     1813.96     32.78 o 
   5   4   3        0.32        0.18      1.27 o 
   6   4   3      350.39      369.61      6.73 o 
   7   4   3       74.48       86.62      4.63 o 
   8   4   3        4.19        6.63      3.52 o 
   9   4   3       15.55       15.34      5.98 o 
  -7   5   3       15.73       11.87      4.66 o 
  -6   5   3       24.57       29.29      3.67 o 
  -5   5   3       81.19       70.81      3.73 o 
  -4   5   3       11.32       10.87      3.45 o 
  -3   5   3       12.20       15.80      4.94 o 
  -2   5   3       47.77       49.58      2.95 o 
  -1   5   3      414.13      429.96      7.59 o 
   0   5   3      482.20      482.17      5.87 o 
   1   5   3      277.63      284.93      3.99 o 
   2   5   3      378.42      460.02      5.37 o 
   3   5   3      804.72      870.38     10.72 o 
   4   5   3       23.02       16.78      1.88 o 
   5   5   3      404.40      384.52      8.19 o 
   6   5   3      110.29      138.76      4.60 o 
   7   5   3        1.90        3.78      3.82 o 
   8   5   3       47.17       55.35      4.76 o 
   9   5   3       15.06       25.77      4.46 o 
  10   5   3        0.08        1.76      6.30 o 
  -7   6   3        0.16        3.25      8.62 o 
  -6   6   3        1.16        2.68      4.51 o 
  -5   6   3        1.22        0.82      4.38 o 
  -4   6   3        0.39        2.57      3.14 o 
  -3   6   3      361.79      356.70      5.67 o 
  -2   6   3      972.93      871.47      8.72 o 
  -1   6   3        5.59        4.41      4.43 o 
   0   6   3      188.37      170.94      4.16 o 
   1   6   3       37.54       34.69      3.12 o 
   2   6   3      928.20      948.75      4.46 o 
   3   6   3      310.36      335.63      2.82 o 
   4   6   3      718.48      761.52      6.44 o 
   5   6   3      551.43      511.78     10.07 o 
   6   6   3        6.72        9.01      3.24 o 
   7   6   3      216.32      207.60      5.68 o 
   8   6   3       94.56       92.00      4.85 o 
   9   6   3        1.56        0.00      4.48 o 
  10   6   3       12.70        9.37      4.42 o 
  -6   7   3        3.19        4.78      4.94 o 
  -5   7   3       42.68       52.53      6.06 o 
  -4   7   3        0.63        5.36      7.13 o 
  -3   7   3       80.16       76.68      8.19 o 
  -2   7   3       56.10       45.36      7.79 o 
  -1   7   3      232.15      217.64      6.45 o 
   0   7   3        0.13        4.11      3.60 o 
   1   7   3       27.59       26.48      3.52 o 
   2   7   3        1.25        1.09      1.09 o 
   3   7   3       11.35        8.61      1.47 o 
   4   7   3      707.66      704.21      4.09 o 
   5   7   3      178.26      161.23      2.76 o 
   6   7   3       79.52       70.84      3.91 o 
   7   7   3       67.22       58.97      4.34 o 
   8   7   3       33.28       30.49      4.41 o 
   9   7   3       10.29        4.33      4.19 o 
  10   7   3       17.80       14.03      4.86 o 
  -6   8   3       11.68       11.18      5.00 o 
  -5   8   3       11.04        9.69      5.11 o 
  -4   8   3       16.63       19.14      5.21 o 
  -3   8   3       55.09       61.38      9.15 o 
  -2   8   3       92.04      105.78      9.08 o 
  -1   8   3      282.95      264.28     22.68 o 
   0   8   3       20.94       20.62      3.97 o 
   1   8   3       71.85       77.87      5.15 o 
   2   8   3      317.89      344.49      6.69 o 
   3   8   3      283.36      296.69      4.37 o 
   4   8   3      215.08      236.11      4.14 o 
   5   8   3       14.30       13.81      2.26 o 
   6   8   3       16.49       20.83      2.70 o 
   7   8   3      126.26      110.92      4.67 o 
   8   8   3        0.42        0.06      3.77 o 
   9   8   3       45.53       37.17      4.42 o 
  10   8   3        3.76        7.07      4.68 o 
  -5   9   3        1.26        5.40      5.57 o 
  -4   9   3        3.88        1.74      5.21 o 
  -3   9   3       18.53       22.99      8.32 o 
  -2   9   3      137.54      141.32      9.23 o 
  -1   9   3       36.96       47.43      5.50 o 
   0   9   3      284.74      256.34      7.02 o 
   1   9   3       22.75       25.70      4.45 o 
   2   9   3      171.39      154.65      4.11 o 
   3   9   3      357.20      372.27      6.67 o 
   4   9   3       31.75       33.82      2.73 o 
   5   9   3        3.59        7.03      2.66 o 
   6   9   3       27.27       36.18      3.83 o 
   7   9   3        4.62        4.50      2.75 o 
   8   9   3       16.08       10.48      3.66 o 
   9   9   3        6.69        4.50      7.39 o 
  10   9   3        0.01        0.39      3.82 o 
  -4  10   3        0.35        0.00      7.61 o 
  -3  10   3        7.15        7.54      5.76 o 
  -2  10   3       41.72       53.46      7.98 o 
  -1  10   3       36.76       41.56      8.97 o 
   0  10   3       44.86       51.80      8.76 o 
   1  10   3        0.72        5.43      4.18 o 
   3  10   3      128.71      118.87      3.63 o 
   4  10   3       15.21       19.19      2.88 o 
   5  10   3       60.88       60.60      3.27 o 
   6  10   3      191.07      228.03      5.83 o 
   7  10   3        0.19        0.05      5.63 o 
   8  10   3        0.18        0.00      6.48 o 
   9  10   3        1.02        0.00      6.42 o 
  -3  11   3       12.03       24.65     14.05 o 
  -2  11   3       50.94       59.55      6.02 o 
  -1  11   3      111.83      121.13      9.74 o 
   0  11   3        5.06        0.00      8.29 o 
   1  11   3       10.65       20.49      5.35 o 
   2  11   3       29.03       34.86      3.40 o 
   3  11   3        8.25       10.16      2.82 o 
   4  11   3       34.33       21.23      2.87 o 
   6  11   3        2.24        0.00      5.85 o 
   7  11   3       35.63       32.32      6.84 o 
   8  11   3        1.72        1.08      5.11 o 
  -2  12   3       10.75       12.21      5.70 o 
  -1  12   3      106.20      106.61      6.79 o 
   0  12   3       20.04        8.75      8.77 o 
   1  12   3        3.52        9.45      3.85 o 
   2  12   3       32.59       36.01      3.46 o 
   3  12   3        1.55        1.65      3.78 o 
   4  12   3       24.42       20.09      6.46 o 
   5  12   3        3.90       12.09      5.98 o 
   6  12   3       38.18       36.91      6.89 o 
   7  12   3       68.13       62.47      7.65 o 
   8  12   3        0.29        0.00      6.18 o 
  -1  13   3       15.52       11.53      4.83 o 
   0  13   3       11.29        8.55      6.63 o 
   1  13   3        7.76        9.93      4.28 o 
   2  13   3      115.67      107.16      7.72 o 
   3  13   3        9.23        8.95      5.92 o 
   4  13   3        0.54        0.00      6.95 o 
   5  13   3       18.53       28.46      5.59 o 
   6  13   3        5.89        3.82      6.54 o 
   7  13   3        7.22        6.42      6.12 o 
   2  14   3        1.42        3.16      6.29 o 
   3  14   3       96.14      105.56      8.64 o 
   5  14   3        4.99       14.44      6.94 o 
   6  14   3        1.35        1.21      6.73 o 
  -5 -13   4       52.52       70.92      8.24 o 
  -4 -13   4        3.22        7.09      6.66 o 
  -3 -13   4       32.85       28.42      6.63 o 
  -2 -13   4       21.64       20.97      6.71 o 
  -1 -13   4        0.13        3.83      6.26 o 
   0 -13   4       20.75       28.43      6.53 o 
  -6 -12   4        3.18        7.73      5.42 o 
  -5 -12   4        0.13        2.29      5.70 o 
  -4 -12   4       23.45       33.91      7.01 o 
  -2 -12   4        0.66        0.37      6.61 o 
  -1 -12   4       36.80       42.65      8.09 o 
   0 -12   4        4.17       10.12      6.54 o 
   1 -12   4        0.92        0.00      5.62 o 
   2 -12   4        5.03        0.91      6.68 o 
  -8 -11   4        9.47        9.59      5.76 o 
  -7 -11   4        1.66        2.00      5.30 o 
  -6 -11   4        1.62        0.95      4.01 o 
  -5 -11   4        3.74        5.53      6.20 o 
  -4 -11   4       29.65       22.83      5.28 o 
  -3 -11   4       37.29       22.47      6.89 o 
  -2 -11   4       79.72       78.66      7.12 o 
  -1 -11   4       35.77       48.73      6.70 o 
   0 -11   4        4.10        8.94      3.84 o 
   1 -11   4        4.01        9.74      4.97 o 
   2 -11   4       36.87       41.55      5.82 o 
   3 -11   4        9.25       15.89      6.54 o 
  -8 -10   4        0.01        3.19      6.27 o 
  -7 -10   4       34.08       28.18      6.25 o 
  -6 -10   4        7.89        7.10      3.37 o 
  -5 -10   4        8.09        7.30      3.13 o 
  -4 -10   4        6.54        6.61      3.15 o 
  -2 -10   4       17.66       11.85      6.90 o 
  -1 -10   4        2.44        5.87      3.34 o 
   0 -10   4       21.39       22.86      4.75 o 
   1 -10   4      101.48      105.92      6.89 o 
   2 -10   4       48.09       59.41      6.69 o 
   3 -10   4       15.00       12.45      7.00 o 
   4 -10   4       10.42       17.98      6.09 o 
  -9  -9   4        0.12        5.06      5.32 o 
  -8  -9   4       48.04       52.49      3.71 o 
  -7  -9   4       27.31       23.51      4.10 o 
  -6  -9   4      107.61      115.66      5.05 o 
  -5  -9   4       21.73       24.49      3.55 o 
  -4  -9   4        3.46        4.97      3.14 o 
  -3  -9   4        2.88        2.54      2.88 o 
  -2  -9   4      150.95      162.00      4.47 o 
  -1  -9   4       24.68       26.33      4.29 o 
   0  -9   4      103.93      106.15      6.22 o 
   1  -9   4       14.74       18.99      4.81 o 
   2  -9   4        6.50        3.55      4.76 o 
   3  -9   4       36.70       40.06      6.99 o 
   4  -9   4        0.79        3.72      5.44 o 
   5  -9   4       18.91       27.67      7.05 o 
  -9  -8   4       13.37       21.42      6.21 o 
  -8  -8   4        1.72        2.93      3.06 o 
  -7  -8   4       12.97       17.58      3.05 o 
  -6  -8   4       56.19       64.03      5.66 o 
  -5  -8   4       42.46       35.54      3.71 o 
  -4  -8   4       26.31       19.78      3.35 o 
  -3  -8   4      375.19      369.39      5.93 o 
  -2  -8   4       18.52       18.43      2.11 o 
  -1  -8   4       72.60       81.99      3.93 o 
   0  -8   4       15.08       18.12      4.74 o 
   1  -8   4      186.37      182.15      7.28 o 
   2  -8   4      100.88      107.37      7.32 o 
   3  -8   4        4.87        4.84      5.18 o 
   4  -8   4       48.31       49.52      7.28 o 
   5  -8   4        8.23        8.42      5.91 o 
   6  -8   4        2.60        9.11      7.17 o 
  -9  -7   4        2.04        5.00      6.56 o 
  -8  -7   4        6.33       10.29      3.64 o 
  -7  -7   4        0.03        3.08      2.77 o 
  -6  -7   4       46.56       52.50      3.59 o 
  -5  -7   4        4.26        0.00      3.54 o 
  -4  -7   4        8.65        8.59      3.05 o 
  -3  -7   4      204.33      205.55      8.43 o 
  -2  -7   4       59.12       58.46      2.55 o 
  -1  -7   4       38.25       41.65      2.95 o 
   0  -7   4     1188.08     1188.38     11.52 o 
   1  -7   4      194.70      184.26      4.86 o 
   2  -7   4       32.58       32.49      5.90 o 
   3  -7   4        0.31        3.20      5.57 o 
   4  -7   4        8.93       10.93      5.42 o 
   5  -7   4        0.27        0.74      6.56 o 
   6  -7   4       40.18       43.86      6.76 o 
  -9  -6   4        1.51        0.85      6.21 o 
  -8  -6   4        4.25        4.85      3.86 o 
  -7  -6   4        1.78        3.06      3.66 o 
  -6  -6   4       10.28       10.86      2.84 o 
  -5  -6   4       36.74       37.34      2.75 o 
  -4  -6   4      338.49      343.90      6.53 o 
  -3  -6   4       26.84       26.55      3.15 o 
  -2  -6   4     1125.70     1095.04     15.79 o 
  -1  -6   4       76.51       73.30      2.24 o 
   0  -6   4       47.80       53.26      4.23 o 
   1  -6   4      868.13      858.02     14.97 o 
   2  -6   4       66.07       67.29      7.00 o 
   3  -6   4        0.60        1.48      5.23 o 
   4  -6   4        0.46        2.62      3.00 o 
   5  -6   4        5.66        6.53      3.46 o 
   6  -6   4       33.79       29.35      6.51 o 
   7  -6   4        4.56        1.98      6.77 o 
  -9  -5   4        6.86        7.97      7.57 o 
  -8  -5   4        2.86        1.30      3.84 o 
  -7  -5   4        1.17        1.05      3.38 o 
  -6  -5   4       24.01       30.42      3.93 o 
  -5  -5   4        1.09        3.97      2.76 o 
  -4  -5   4       17.05       19.76      2.73 o 
  -3  -5   4        3.53        4.38      1.05 o 
  -2  -5   4        7.72        6.25      1.51 o 
  -1  -5   4      267.96      270.49      7.42 o 
   0  -5   4      268.00      261.52     17.03 o 
   1  -5   4     3633.94     3521.70    138.64 o 
   2  -5   4      104.95      100.57      6.18 o 
   3  -5   4       17.11       16.10      5.59 o 
   4  -5   4      101.65      105.30      4.43 o 
   5  -5   4        0.18        2.97      3.85 o 
   6  -5   4        6.71       10.16      3.69 o 
   7  -5   4      101.22       91.10      5.63 o 
   8  -5   4       32.26       31.58      7.61 o 
  -9  -4   4        5.35        7.27      7.32 o 
  -8  -4   4        0.23        1.08      4.39 o 
  -7  -4   4        0.47        0.33      3.76 o 
  -6  -4   4       75.90       72.81      4.20 o 
  -5  -4   4      249.17      247.10      5.58 o 
  -4  -4   4       55.51       52.58      2.89 o 
  -3  -4   4       45.49       33.97      3.66 o 
  -2  -4   4      119.42      115.93      1.98 o 
  -1  -4   4       11.24        9.34      1.22 o 
   0  -4   4     1665.61     1491.44     37.78 o 
   1  -4   4      119.90      131.95      2.46 o 
   2  -4   4      116.27      104.02      5.86 o 
   3  -4   4      127.45      130.47      7.06 o 
   4  -4   4      149.61      151.87      7.34 o 
   5  -4   4       67.11       55.44      3.86 o 
   6  -4   4        9.59        9.05      3.47 o 
   7  -4   4       77.57       72.80      4.96 o 
   8  -4   4        2.96        4.84      3.90 o 
  -9  -3   4       16.52       18.72      8.28 o 
  -8  -3   4       18.57       23.35      4.45 o 
  -7  -3   4       43.04       40.52      4.24 o 
  -6  -3   4      374.75      365.94      6.96 o 
  -5  -3   4       27.01       26.95      3.96 o 
  -4  -3   4      641.01      654.67      7.26 o 
  -3  -3   4      365.83      381.28      3.73 o 
  -2  -3   4      213.16      224.68      2.34 o 
  -1  -3   4     1685.44     1789.33     30.14 o 
   0  -3   4      194.33      179.39      1.63 o 
   1  -3   4        8.47        7.98      1.88 o 
   2  -3   4       77.17       84.59      4.63 o 
   3  -3   4        1.09        2.64      4.78 o 
   4  -3   4        6.13        4.57      5.02 o 
   5  -3   4       61.39       63.76      4.17 o 
   6  -3   4        2.53        2.17      3.52 o 
   7  -3   4       45.94       43.57      4.28 o 
   8  -3   4      149.98      162.75      6.23 o 
  -9  -2   4        3.33        9.70      7.05 o 
  -8  -2   4       86.04       81.01      5.14 o 
  -7  -2   4        3.29        7.26      4.09 o 
  -6  -2   4       47.96       43.45      4.39 o 
  -5  -2   4      387.53      363.29      6.68 o 
  -4  -2   4      660.09      702.44     10.78 o 
  -3  -2   4       95.11       95.74      3.57 o 
  -2  -2   4        8.57        5.83      1.38 o 
  -1  -2   4      140.96      148.96      7.98 o 
   0  -2   4       36.09       37.14      3.04 o 
   1  -2   4      142.60      176.68      4.78 o 
   2  -2   4      206.19      217.81      5.62 o 
   3  -2   4       38.21       32.47      4.34 o 
   4  -2   4      283.38      253.27      7.38 o 
   5  -2   4       65.23       67.06      4.18 o 
   6  -2   4      157.36      139.86      5.12 o 
   7  -2   4        3.31        4.13      3.91 o 
   8  -2   4       16.06       15.07      4.07 o 
   9  -2   4       26.24       21.28      4.29 o 
  -9  -1   4       23.39       23.96      7.34 o 
  -8  -1   4       12.83        8.76      5.15 o 
  -7  -1   4       77.31       77.26      5.20 o 
  -6  -1   4       28.64       28.78      2.76 o 
  -5  -1   4      563.78      504.24      7.45 o 
  -4  -1   4        7.89        8.72      3.80 o 
  -3  -1   4       17.73       23.70      2.92 o 
  -2  -1   4     1174.65     1166.83     36.01 o 
  -1  -1   4      561.77      584.12      9.67 o 
   0  -1   4     3118.61     3016.34     34.66 o 
   1  -1   4       83.99       69.98      3.88 o 
   2  -1   4     1170.86     1293.53     22.76 o 
   3  -1   4       12.69        9.03      3.91 o 
   4  -1   4        5.05        5.72      4.37 o 
   5  -1   4       91.80       75.40      4.18 o 
   7  -1   4       35.35       30.80      3.78 o 
   8  -1   4        3.30        3.81      3.52 o 
   9  -1   4       31.14       31.46      4.74 o 
  -9   0   4       10.28       10.02      5.06 o 
  -8   0   4       11.67        7.54      4.75 o 
  -7   0   4       89.74       91.22      5.71 o 
  -6   0   4        0.17        4.10      3.75 o 
  -5   0   4       41.77       36.21      4.37 o 
  -4   0   4       62.49       49.44      4.14 o 
  -3   0   4      349.39      359.53      5.21 o 
  -2   0   4     9689.21     9589.22     63.20 o 
  -1   0   4     1128.06     1140.46      6.85 o 
   0   0   4     5920.09     5581.76     48.06 o 
   1   0   4       33.80       41.58      2.13 o 
   2   0   4     1234.54     1269.11     27.88 o 
   3   0   4      383.83      373.75     11.47 o 
   4   0   4      237.32      265.39      4.25 o 
   5   0   4       43.37       41.66      2.69 o 
   6   0   4       71.06       61.06      2.98 o 
   7   0   4       69.71       68.71      4.30 o 
   8   0   4        0.35        0.97      3.39 o 
   9   0   4        0.14        0.20      4.23 o 
  -9   1   4        0.06        0.89      5.18 o 
  -8   1   4       41.11       43.88      7.15 o 
  -7   1   4        8.53        7.28      3.22 o 
  -6   1   4        0.36        0.75      3.44 o 
  -5   1   4       41.26       36.91      6.95 o 
  -4   1   4      319.45      326.42      5.97 o 
  -3   1   4      212.02      222.38      4.57 o 
  -2   1   4      886.55      876.02     12.72 o 
  -1   1   4     3741.99     3788.32     36.03 o 
   0   1   4      189.95      206.69      4.76 o 
   1   1   4      316.79      314.93      2.57 o 
   2   1   4      843.40      880.50      5.80 o 
   3   1   4      349.90      378.47      7.00 o 
   4   1   4       15.84       18.07      2.58 o 
   5   1   4      959.74      943.24     13.08 o 
   6   1   4      159.90      151.03      3.81 o 
   7   1   4       75.45       78.68      4.30 o 
   8   1   4       25.23       24.84      3.39 o 
   9   1   4        2.51        1.73      5.33 o 
  10   1   4       15.86        7.29      7.36 o 
  -8   2   4        8.26       13.38      4.89 o 
  -7   2   4       27.83       26.36      3.13 o 
  -6   2   4       47.45       49.96      3.60 o 
  -5   2   4       30.33       25.91      4.77 o 
  -4   2   4      226.70      183.58      6.50 o 
  -3   2   4        0.02        3.16      3.25 o 
  -2   2   4      215.56      266.36      3.54 o 
  -1   2   4     3272.21     3316.55     11.49 o 
   0   2   4       31.47       34.04      2.09 o 
   1   2   4      172.95      223.74      2.61 o 
   2   2   4     3303.36     3229.76     41.02 o 
   3   2   4     1878.20     2001.47     21.68 o 
   4   2   4      847.86      898.41     18.23 o 
   5   2   4      397.51      425.48      7.26 o 
   6   2   4       29.82       25.61      2.80 o 
   7   2   4        6.98        7.56      2.68 o 
   8   2   4       29.61       32.77      3.47 o 
   9   2   4       45.66       48.87      7.31 o 
  10   2   4        0.08        0.00      7.27 o 
  -8   3   4        1.06        5.94      4.63 o 
  -7   3   4       35.34       40.99      3.74 o 
  -6   3   4       75.76       83.03      4.12 o 
  -5   3   4       69.35       72.66      4.78 o 
  -4   3   4      693.35      630.98      7.93 o 
  -3   3   4      335.98      373.04      9.29 o 
  -2   3   4        7.21       10.39      2.34 o 
  -1   3   4      111.06      100.09      3.67 o 
   0   3   4      233.77      211.89      3.04 o 
   1   3   4        3.04        3.79      1.68 o 
   3   3   4     3059.64     3134.01     28.94 o 
   4   3   4       25.85       31.83      2.56 o 
   5   3   4      247.95      263.61      3.99 o 
   6   3   4      250.44      239.17      4.31 o 
   7   3   4      131.53      116.01      3.60 o 
   8   3   4       28.16       38.00      4.17 o 
   9   3   4       48.18       45.36      6.80 o 
  10   3   4       20.02       20.11      7.33 o 
  -8   4   4       20.83       20.20      4.22 o 
  -7   4   4        1.08        6.69      3.66 o 
  -6   4   4        6.94        9.21      3.62 o 
  -5   4   4       90.67      108.42      5.20 o 
  -4   4   4       21.54       18.53      3.82 o 
  -3   4   4      831.94      714.28     28.55 o 
  -2   4   4       81.46       69.82      4.66 o 
  -1   4   4       81.26       82.22      3.90 o 
   0   4   4       21.93       32.84      3.21 o 
   1   4   4     1023.61     1098.93     14.54 o 
   2   4   4       86.69      116.11      4.87 o 
   4   4   4       37.48       47.45      2.80 o 
   5   4   4        0.58        0.55      2.24 o 
   6   4   4     1474.54     1388.91     10.15 o 
   7   4   4       16.02       17.12      2.56 o 
   8   4   4       11.05        6.68      3.48 o 
   9   4   4       67.49       69.15      6.53 o 
  10   4   4        5.50        3.29      6.87 o 
  -7   5   4       49.43       42.55      5.63 o 
  -6   5   4        1.39        1.43      3.44 o 
  -5   5   4       66.22       67.44      9.39 o 
  -4   5   4       24.52       26.35      4.92 o 
  -3   5   4      574.28      533.86     11.50 o 
  -2   5   4      296.32      300.46      9.45 o 
  -1   5   4      105.99      120.55      8.94 o 
   0   5   4        3.48        3.11      3.40 o 
   1   5   4      309.40      329.78      4.33 o 
   2   5   4      130.72      136.71      1.91 o 
   3   5   4      110.01      122.24      2.92 o 
   4   5   4      210.18      204.95      6.94 o 
   5   5   4       99.32       79.59      2.35 o 
   6   5   4      179.48      161.18      3.45 o 
   7   5   4      116.13       99.06      5.33 o 
   8   5   4       13.19        9.81      3.71 o 
   9   5   4       16.13       11.36      4.40 o 
  10   5   4       11.10       10.66      7.07 o 
  -7   6   4       23.38       26.30      5.90 o 
  -6   6   4        1.55        5.92      4.61 o 
  -5   6   4       13.12       12.38      8.29 o 
  -4   6   4      125.06      122.37      8.65 o 
  -3   6   4        0.05        1.72      2.89 o 
  -2   6   4      432.57      383.30     10.86 o 
  -1   6   4       64.29       65.85      4.90 o 
   0   6   4       11.18       16.36      4.84 o 
   1   6   4        0.12        0.70      3.16 o 
   2   6   4      578.49      588.64      4.13 o 
   3   6   4       90.01      102.14      2.63 o 
   4   6   4       49.94       44.85      2.22 o 
   5   6   4       30.35       38.94      2.41 o 
   6   6   4       27.95       31.30      2.40 o 
   7   6   4      194.03      171.05      5.38 o 
   8   6   4        0.10        3.40      3.69 o 
   9   6   4        0.00        1.70      5.89 o 
  10   6   4       15.99       11.51      4.31 o 
  -6   7   4       27.99       24.88      5.73 o 
  -5   7   4        5.34        6.74      4.99 o 
  -4   7   4       17.35       22.38      7.35 o 
  -3   7   4       32.61       26.89      7.96 o 
  -2   7   4        8.07       13.80      8.13 o 
  -1   7   4      125.64      127.08      5.99 o 
   0   7   4      122.08      101.93      4.39 o 
   1   7   4       32.76       32.58      3.63 o 
   2   7   4      142.93      132.94      3.27 o 
   3   7   4        2.41        2.50      1.53 o 
   4   7   4      299.43      300.63      3.96 o 
   5   7   4      253.42      270.14      3.65 o 
   6   7   4        1.38        0.00      2.88 o 
   7   7   4        4.53        2.45      3.33 o 
   8   7   4        0.41        3.33      3.63 o 
   9   7   4        0.89        1.82      4.41 o 
  10   7   4        6.65        4.03      4.12 o 
  -5   8   4        0.47        4.74      5.87 o 
  -4   8   4       24.12       19.60      8.99 o 
  -3   8   4       20.03       23.72      8.84 o 
  -2   8   4      162.52      159.76     10.03 o 
   0   8   4       52.79       60.51      4.37 o 
   1   8   4      164.76      163.65      5.86 o 
   2   8   4       20.67       22.00      2.78 o 
   3   8   4     1232.92     1193.43      9.22 o 
   4   8   4      106.29      131.63      3.62 o 
   5   8   4      275.82      267.67      3.39 o 
   6   8   4       79.16       62.59      3.04 o 
   7   8   4       12.21        6.52      2.69 o 
   8   8   4        7.00        8.11      3.76 o 
   9   8   4        0.12        0.00      3.93 o 
  10   8   4        0.52        0.83      4.00 o 
  -5   9   4       38.20       35.64      5.90 o 
  -4   9   4        0.03        2.30      7.18 o 
  -3   9   4       49.69       59.15      8.16 o 
  -2   9   4        0.76        5.32      7.09 o 
  -1   9   4        5.24        7.96      8.46 o 
   0   9   4      314.28      295.62      6.09 o 
   1   9   4      208.00      233.20      6.61 o 
   2   9   4      145.19      114.70      3.81 o 
   3   9   4       43.19       45.97      2.87 o 
   5   9   4       29.63       26.31      4.06 o 
   6   9   4      164.21      159.39      5.44 o 
   7   9   4        1.31        2.97      2.66 o 
   8   9   4        7.40        7.33      2.98 o 
   9   9   4        3.65        1.52      4.23 o 
  10   9   4        0.17        1.99      4.38 o 
  -4  10   4        2.73        4.92      6.86 o 
  -3  10   4       11.02        6.31      8.97 o 
  -2  10   4        2.18       13.15      5.79 o 
  -1  10   4        4.81        9.66      5.82 o 
   0  10   4      196.19      201.36      7.08 o 
   1  10   4       26.45       27.66      3.19 o 
   2  10   4      160.09      168.44      5.74 o 
   3  10   4       74.95       81.00      3.34 o 
   4  10   4       24.40       31.82      2.92 o 
   5  10   4       85.23       73.13      3.41 o 
   6  10   4        9.23       12.99      3.67 o 
   7  10   4       54.84       48.98      4.18 o 
   8  10   4        3.14        3.09      6.54 o 
   9  10   4        2.10        9.96      6.98 o 
  -3  11   4        0.50        8.68      9.39 o 
  -2  11   4        6.43       17.02      8.56 o 
  -1  11   4       14.01       13.54      8.78 o 
   0  11   4       99.56       93.79      9.37 o 
   1  11   4      133.67      135.97      5.84 o 
   2  11   4       67.67       72.32      4.83 o 
   3  11   4        0.23        3.60      3.97 o 
   4  11   4       26.66       29.33      4.14 o 
   5  11   4        0.27        2.38      3.64 o 
   6  11   4        1.84        1.87      3.47 o 
   7  11   4       60.97       68.83      7.19 o 
   8  11   4        0.00        0.00      5.06 o 
   9  11   4        4.42        1.94      7.31 o 
  -2  12   4        0.25        1.78      5.33 o 
  -1  12   4       18.28       17.72     10.05 o 
   0  12   4       10.98        2.17      7.93 o 
   1  12   4      155.93      161.75      6.58 o 
   2  12   4        1.20        5.51      4.46 o 
   3  12   4        0.88        3.15      3.66 o 
   4  12   4        3.32        2.81      3.79 o 
   5  12   4       15.49       21.17      6.71 o 
   6  12   4       12.73       15.61      6.76 o 
   7  12   4        4.50        0.57      6.35 o 
   8  12   4       24.05       25.47      6.73 o 
   1  13   4        0.17        5.16      5.60 o 
   2  13   4        0.69        1.58      4.47 o 
   3  13   4       16.79       16.42      6.98 o 
   4  13   4       21.85       12.54      7.35 o 
   5  13   4        0.41        3.40      5.51 o 
   6  13   4        3.86        8.45      6.66 o 
   7  13   4        1.63        3.34      6.26 o 
   2  14   4       37.37       48.33      8.21 o 
   3  14   4       70.40       63.98      7.61 o 
   4  14   4        4.00        0.41      7.42 o 
   5  14   4       15.69       23.36      7.45 o 
  -5 -13   5        1.28        4.68      5.42 o 
  -4 -13   5        7.85        9.60      7.10 o 
  -3 -13   5       10.35       15.61      5.89 o 
  -2 -13   5        3.53        0.15      6.01 o 
  -1 -13   5        9.83       13.47      7.99 o 
  -6 -12   5        2.72        3.18      6.89 o 
  -5 -12   5       19.51       13.14      6.81 o 
  -4 -12   5        6.92        9.54      6.84 o 
  -3 -12   5       16.08       12.56      7.70 o 
  -2 -12   5       31.22       28.24      6.60 o 
  -1 -12   5       16.29       18.98      7.10 o 
   0 -12   5        3.29       12.35      7.86 o 
   1 -12   5       30.87       33.88      5.45 o 
  -7 -11   5       19.08       18.62      6.43 o 
  -6 -11   5        1.58        0.00      7.06 o 
  -5 -11   5        1.26        0.00      5.84 o 
  -4 -11   5       29.28       28.96      6.41 o 
  -3 -11   5        5.56        0.46      6.87 o 
  -2 -11   5        4.14        2.25      6.63 o 
  -1 -11   5       14.57       14.57      7.38 o 
   0 -11   5       30.97       33.53      4.35 o 
   1 -11   5       39.92       41.31      5.77 o 
   2 -11   5        5.97       13.19      6.33 o 
   3 -11   5        7.77       11.17      6.10 o 
  -8 -10   5        1.17        2.11      3.69 o 
  -7 -10   5       15.37       19.50      3.79 o 
  -6 -10   5        0.41        0.00      3.52 o 
  -5 -10   5       45.40       50.88      7.15 o 
  -4 -10   5       15.12       19.25      6.29 o 
  -3 -10   5       26.95       37.29      7.16 o 
  -2 -10   5        0.18        1.81      6.03 o 
  -1 -10   5       60.58       47.32      4.14 o 
   0 -10   5        6.22        7.18      3.63 o 
   1 -10   5        7.11        7.09      4.23 o 
   2 -10   5       20.04       18.58      6.21 o 
   3 -10   5       14.48       12.04      6.29 o 
   4 -10   5        0.01        6.73      6.57 o 
  -7  -9   5        2.16        3.94      3.62 o 
  -6  -9   5       56.21       52.84      4.20 o 
  -5  -9   5        1.77        3.18      3.38 o 
  -4  -9   5       58.74       53.15      3.50 o 
  -3  -9   5       34.31       40.15      7.01 o 
  -2  -9   5       30.59       29.64      6.27 o 
  -1  -9   5       32.69       31.11      3.60 o 
   0  -9   5      207.34      199.10      7.08 o 
   1  -9   5       13.48        8.53      5.09 o 
   2  -9   5      143.15      146.10      7.52 o 
   3  -9   5       12.51       15.25      5.17 o 
   4  -9   5       14.50       15.74      5.62 o 
   5  -9   5       13.21       14.33      7.35 o 
  -9  -8   5        0.22        5.51      5.34 o 
  -8  -8   5       23.31       27.17      4.00 o 
  -7  -8   5       13.57       16.78      3.84 o 
  -6  -8   5        3.00        2.09      3.72 o 
  -5  -8   5        0.43        0.09      3.43 o 
  -4  -8   5       22.95       26.27      3.19 o 
  -3  -8   5       51.80       47.29      3.21 o 
  -2  -8   5       91.25       81.28      3.50 o 
  -1  -8   5      213.09      191.87      9.11 o 
   0  -8   5       61.19       56.63      4.90 o 
   1  -8   5       91.74       82.61      6.02 o 
   2  -8   5      100.82      108.34      7.07 o 
   3  -8   5      163.98      173.01      8.50 o 
   4  -8   5        4.45        4.52      6.62 o 
   5  -8   5        4.05        3.83      5.81 o 
  -9  -7   5        5.51        8.62      7.08 o 
  -8  -7   5        1.00        3.72      3.69 o 
  -7  -7   5       85.14       98.97      4.97 o 
  -6  -7   5        0.04        2.83      3.46 o 
  -5  -7   5       25.62       19.12      3.32 o 
  -4  -7   5        0.04        1.90      3.08 o 
  -3  -7   5       19.95       16.65      2.79 o 
  -2  -7   5        7.32        7.06      1.78 o 
  -1  -7   5      374.88      360.63      7.67 o 
   0  -7   5      664.17      609.56      9.74 o 
   1  -7   5       27.00       22.29      5.10 o 
   2  -7   5        3.19        2.95      4.70 o 
   3  -7   5       16.41       17.30      5.85 o 
   4  -7   5        0.01        0.00      6.09 o 
   5  -7   5        0.96        2.04      6.36 o 
   6  -7   5       10.24       11.43      7.30 o 
  -9  -6   5        0.00        5.95      6.63 o 
  -8  -6   5        3.07        7.07      4.09 o 
  -7  -6   5       96.64      106.67      5.12 o 
  -6  -6   5       11.78       19.76      4.04 o 
  -5  -6   5       30.54       26.56      2.93 o 
  -4  -6   5      176.23      187.91      4.74 o 
  -3  -6   5        1.51        1.42      2.67 o 
  -2  -6   5      368.42      340.97      8.04 o 
  -1  -6   5       71.29       73.47      2.18 o 
   0  -6   5      904.81      890.61     39.00 o 
   1  -6   5        2.37        0.01      4.47 o 
   2  -6   5      253.79      235.39      7.71 o 
   3  -6   5       32.05       35.59      6.03 o 
   4  -6   5        1.12        2.06      3.01 o 
   5  -6   5        3.01        3.17      3.37 o 
   6  -6   5        9.37        7.97      6.89 o 
   7  -6   5       26.15       22.17      7.18 o 
  -9  -5   5        0.78        5.80      7.61 o 
  -8  -5   5       17.06       19.12      4.45 o 
  -7  -5   5        9.40       10.20      3.91 o 
  -6  -5   5      183.71      183.70      5.50 o 
  -5  -5   5      114.31      111.60      4.76 o 
  -4  -5   5      521.98      511.99      8.19 o 
  -3  -5   5       13.15       15.58      1.39 o 
  -2  -5   5        9.55       12.30      1.62 o 
  -1  -5   5      205.80      200.35      2.78 o 
   0  -5   5       15.41       16.48      1.22 o 
   1  -5   5       85.82       86.47      1.97 o 
   2  -5   5       57.62       53.93     10.33 o 
   3  -5   5       79.10       82.03      6.67 o 
   4  -5   5      166.00      155.93      7.70 o 
   5  -5   5        2.05        1.87      3.30 o 
   6  -5   5        8.19        8.52      3.31 o 
   7  -5   5        0.05        0.00      3.73 o 
  -9  -4   5        5.30        7.84      4.60 o 
  -8  -4   5        5.85        4.24      4.52 o 
  -7  -4   5        1.95        7.72      6.08 o 
  -6  -4   5      345.12      319.02      6.57 o 
  -5  -4   5      193.49      200.43      5.55 o 
  -4  -4   5      163.02      153.06      7.03 o 
  -3  -4   5     2335.81     2333.78     10.94 o 
  -2  -4   5      333.30      331.84      5.06 o 
  -1  -4   5      159.70      181.54      2.31 o 
   0  -4   5       79.62       88.75      1.36 o 
   1  -4   5       18.76       15.61      3.98 o 
   2  -4   5      342.70      323.57      7.91 o 
   3  -4   5       12.79       11.51      5.52 o 
   4  -4   5      141.00      136.83      7.00 o 
   5  -4   5       30.72       30.66      3.76 o 
   6  -4   5        2.57        4.14      3.34 o 
   7  -4   5        9.36        7.81      3.92 o 
   8  -4   5       11.32       12.92      4.54 o 
  -9  -3   5       26.53       37.52      5.51 o 
  -8  -3   5        2.37        5.81      4.18 o 
  -7  -3   5       52.50       55.17      5.01 o 
  -6  -3   5       47.58       53.77      4.74 o 
  -5  -3   5       58.75       60.49      5.71 o 
  -4  -3   5     1033.12     1020.88      9.20 o 
  -3  -3   5     1779.72     1863.38      7.06 o 
  -2  -3   5      336.31      360.65      6.39 o 
   0  -3   5      686.31      709.57      7.96 o 
   1  -3   5       59.72       60.33      4.19 o 
   2  -3   5      160.40      157.17      5.89 o 
   3  -3   5      959.57      962.89     12.41 o 
   4  -3   5       27.09       23.66      5.87 o 
   5  -3   5      150.41      150.55      5.17 o 
   6  -3   5       59.19       55.06      4.50 o 
   7  -3   5       60.42       51.19      4.54 o 
   8  -3   5        3.10        2.89      3.97 o 
  -9  -2   5        3.35        4.24      5.03 o 
  -8  -2   5        0.60        4.85      4.48 o 
  -7  -2   5       16.19       13.81      4.37 o 
  -6  -2   5        4.99        4.23      4.12 o 
  -5  -2   5       71.78       69.92      4.62 o 
  -4  -2   5     1050.59      989.63      9.04 o 
  -3  -2   5      165.38      170.89      6.30 o 
  -2  -2   5      890.76      874.35     28.15 o 
  -1  -2   5      770.08      943.93     10.91 o 
   0  -2   5      883.99      933.87     23.60 o 
   1  -2   5      349.61      320.27      6.19 o 
   2  -2   5      124.17      108.08      5.02 o 
   3  -2   5      284.10      302.80      7.72 o 
   4  -2   5      133.55      124.41      6.80 o 
   5  -2   5       76.47       71.66      6.26 o 
   6  -2   5      253.55      227.27      5.91 o 
   7  -2   5        1.81        0.86      3.84 o 
   8  -2   5       80.55       78.11      5.18 o 
   9  -2   5       28.21       30.28      4.81 o 
  -9  -1   5        0.40        1.74      4.94 o 
  -8  -1   5        4.22        3.50      4.65 o 
  -7  -1   5       31.55       27.61      4.47 o 
  -6  -1   5        0.55        1.20      4.31 o 
  -5  -1   5       50.33       51.45      4.57 o 
  -4  -1   5       58.24       56.65      4.34 o 
  -3  -1   5      253.89      228.57      4.78 o 
  -2  -1   5      285.89      339.61      4.98 o 
  -1  -1   5     2062.27     2075.12     12.93 o 
   0  -1   5        5.41        3.36      1.39 o 
   1  -1   5     2290.13     2299.25     77.32 o 
   2  -1   5      451.37      496.60     13.94 o 
   3  -1   5       14.12       20.35      4.16 o 
   4  -1   5      600.84      598.52     10.01 o 
   5  -1   5       17.85       18.40      5.29 o 
   6  -1   5        0.05        0.66      3.54 o 
   7  -1   5      299.75      269.30      6.43 o 
   8  -1   5       25.24       26.14      4.30 o 
   9  -1   5        3.18        3.19      4.02 o 
  -9   0   5       17.13       20.02      5.41 o 
  -8   0   5        7.43        5.22      4.43 o 
  -7   0   5        1.78        5.33      6.59 o 
  -6   0   5      395.66      371.95      7.37 o 
  -5   0   5       14.63        9.86      4.37 o 
  -4   0   5       20.33       21.66      3.99 o 
  -3   0   5     1277.33     1303.73     16.57 o 
  -2   0   5       15.25       13.18      1.81 o 
  -1   0   5      173.99      198.50      2.62 o 
   0   0   5     1848.99     1810.32      6.14 o 
   1   0   5      206.97      244.23     10.08 o 
   2   0   5      506.33      550.39      7.17 o 
   3   0   5      122.66      117.79      5.74 o 
   4   0   5      103.43      117.03      3.34 o 
   5   0   5      444.97      435.95      9.13 o 
   6   0   5      101.67       96.71      4.60 o 
   7   0   5      156.71      158.15      5.35 o 
   8   0   5        6.22        4.36      3.71 o 
   9   0   5        6.90        8.27      4.17 o 
  -8   1   5       16.14       17.28      4.98 o 
  -7   1   5        0.13        1.66      4.67 o 
  -6   1   5      197.48      183.11     13.93 o 
  -5   1   5       37.65       36.51      4.57 o 
  -4   1   5        0.03        1.78      3.85 o 
  -3   1   5       29.22       21.33      3.56 o 
  -2   1   5       37.31       29.32      2.77 o 
   0   1   5     2848.33     2950.85     25.72 o 
   1   1   5       55.18       44.68      1.07 o 
   2   1   5      188.82      227.84      4.14 o 
   3   1   5       14.00        9.00      1.95 o 
   4   1   5       79.61       78.19      3.03 o 
   5   1   5      345.39      357.95      6.16 o 
   6   1   5       22.79       23.14      2.72 o 
   7   1   5       51.55       47.32      4.16 o 
   8   1   5       26.66       26.90      4.01 o 
   9   1   5       18.68       18.92      7.05 o 
  10   1   5       18.57       16.76      7.68 o 
  -8   2   5        3.59        6.30      4.68 o 
  -7   2   5       10.18        8.37      3.23 o 
  -6   2   5      166.12      162.51      5.98 o 
  -5   2   5      403.49      367.52      7.12 o 
  -4   2   5       42.46       44.26      4.37 o 
  -3   2   5       99.37       85.51      4.21 o 
  -2   2   5      332.33      331.10      9.10 o 
  -1   2   5      318.55      318.25      4.83 o 
   0   2   5      177.49      166.56      3.76 o 
   1   2   5      213.05      258.13      3.94 o 
   2   2   5      840.55      906.54      7.12 o 
   3   2   5       14.17       16.74      2.35 o 
   4   2   5      210.18      195.86      3.95 o 
   5   2   5      264.83      263.16      5.62 o 
   6   2   5      141.65      137.53      3.74 o 
   7   2   5        8.13        8.39      2.84 o 
   8   2   5       19.12       15.63      3.51 o 
   9   2   5        2.89        0.57      6.15 o 
  10   2   5        0.10        0.57      6.35 o 
  -8   3   5        0.43        3.32      4.60 o 
  -7   3   5        2.72        4.45      3.23 o 
  -6   3   5        7.59        9.05      4.64 o 
  -5   3   5      536.65      486.58      8.06 o 
  -4   3   5       28.10       23.57      4.12 o 
  -3   3   5       14.24       14.45      3.63 o 
  -2   3   5      468.73      400.79     13.53 o 
  -1   3   5        0.70        5.60      4.35 o 
   0   3   5      510.52      549.66      8.95 o 
   2   3   5       18.80       20.52      1.50 o 
   3   3   5      311.67      359.99      4.62 o 
   5   3   5      104.02      105.97      3.76 o 
   6   3   5       98.74       98.97      3.38 o 
   7   3   5       89.21       72.14      3.26 o 
   8   3   5        1.86        3.75      2.88 o 
   9   3   5        5.91        7.16      6.40 o 
  10   3   5        0.21        0.00      6.05 o 
  -7   4   5        3.01        4.37      3.17 o 
  -6   4   5       75.85       67.59      5.01 o 
  -5   4   5       39.62       49.38      5.40 o 
  -4   4   5       55.20       51.33      4.12 o 
  -3   4   5       39.23       36.61      3.88 o 
  -2   4   5      343.67      310.59      6.44 o 
  -1   4   5      142.00      138.94      4.64 o 
   0   4   5     1230.10     1260.59      6.94 o 
   2   4   5     3433.77     3541.62     24.20 o 
   3   4   5        1.62        3.10      2.54 o 
   4   4   5      103.98      110.19      3.59 o 
   5   4   5      351.00      362.76     16.84 o 
   6   4   5       29.35       32.97      2.75 o 
   7   4   5      156.37      185.76      4.13 o 
   8   4   5       17.70       14.85      3.76 o 
   9   4   5       12.80       15.52      4.55 o 
  10   4   5        3.33        4.06      7.11 o 
  -7   5   5        3.68        3.24      4.29 o 
  -6   5   5        0.61        2.91      3.35 o 
  -5   5   5      122.07      108.40      8.91 o 
  -4   5   5        9.98        9.41      3.42 o 
  -3   5   5       20.98       26.38      7.27 o 
  -2   5   5       14.29       12.80      4.77 o 
  -1   5   5     1251.79     1199.66     10.03 o 
   0   5   5        8.07       13.95      3.78 o 
   1   5   5      114.16      126.18      3.30 o 
   2   5   5       40.99       32.93      1.76 o 
   3   5   5       23.13       32.86      2.71 o 
   4   5   5        7.86       12.72      3.22 o 
   5   5   5      343.91      316.12      4.33 o 
   6   5   5      179.07      193.77      3.94 o 
   7   5   5       64.43       73.58      3.09 o 
   8   5   5        1.79        2.33      3.71 o 
   9   5   5       13.51       18.22      4.50 o 
  10   5   5        0.15        4.97      6.42 o 
  -6   6   5       18.49       20.59      5.53 o 
  -5   6   5        1.85        3.03      7.64 o 
  -4   6   5        4.16       11.45      8.39 o 
  -3   6   5      220.14      236.55      9.99 o 
  -2   6   5        8.69        8.83      5.59 o 
  -1   6   5      259.26      234.85      6.31 o 
   0   6   5       20.46       16.23      4.20 o 
   1   6   5       84.30       83.48      3.97 o 
   2   6   5      441.46      454.20      8.33 o 
   3   6   5      156.83      142.20      3.65 o 
   4   6   5      429.53      438.29      8.28 o 
   5   6   5      165.44      164.89      3.91 o 
   6   6   5       36.71       47.09      2.64 o 
   7   6   5        8.77        9.81      3.52 o 
   8   6   5       80.81       78.51      4.91 o 
   9   6   5        9.52       12.72      5.41 o 
  10   6   5        9.25        7.44      4.64 o 
  -6   7   5        0.11        4.52      5.82 o 
  -5   7   5        9.71        9.93      9.36 o 
  -4   7   5       14.41       13.32      8.95 o 
  -3   7   5        6.08        9.00      7.09 o 
  -2   7   5        3.87       14.18      8.03 o 
  -1   7   5      803.25      753.61     16.82 o 
   0   7   5        2.60        5.82      3.85 o 
   1   7   5       23.50       18.29      3.66 o 
   2   7   5       50.68       52.01      2.39 o 
   3   7   5      188.08      199.51      3.03 o 
   4   7   5      188.84      164.99      3.08 o 
   5   7   5       13.46       10.85      2.12 o 
   6   7   5      150.84      146.95      3.38 o 
   7   7   5        0.11        1.56      3.26 o 
   8   7   5       12.10       14.03      3.86 o 
  10   7   5        2.17        5.19      4.29 o 
  -5   8   5       20.91       21.56      5.70 o 
  -4   8   5       14.98       13.59      9.14 o 
  -3   8   5        7.83        8.00      7.15 o 
  -2   8   5       47.25       47.16      8.86 o 
  -1   8   5        9.66        3.00      4.78 o 
   0   8   5      184.29      189.09      7.23 o 
   1   8   5      195.43      221.52      5.20 o 
   2   8   5      242.41      267.25     10.11 o 
   3   8   5      456.23      446.33      5.64 o 
   4   8   5      147.75      157.09      2.73 o 
   5   8   5      444.40      449.36      4.52 o 
   6   8   5       15.45       14.59      2.79 o 
   7   8   5        9.96       14.32      2.77 o 
   8   8   5        1.37        1.71      3.90 o 
   9   8   5       10.07        4.22      3.86 o 
  10   8   5        0.03        4.57      5.54 o 
  -4   9   5        4.28       10.15      9.31 o 
  -3   9   5       13.53       14.96      9.20 o 
  -2   9   5       37.31       39.39      8.33 o 
  -1   9   5      134.54      139.26      5.29 o 
   0   9   5      192.71      177.73      5.58 o 
   1   9   5        9.22        5.44      3.90 o 
   2   9   5       28.73       27.73      2.78 o 
   3   9   5      121.41      148.36      3.52 o 
   4   9   5       11.98        5.98      3.87 o 
   5   9   5       54.23       64.01      4.64 o 
   6   9   5        3.60        3.03      3.98 o 
   7   9   5       26.88       30.70      2.95 o 
   8   9   5        1.03        0.00      2.64 o 
   9   9   5        0.96        0.45      3.74 o 
  -4  10   5       29.52       23.73      5.69 o 
  -3  10   5        5.11        9.62      8.28 o 
  -2  10   5       37.92       51.65      7.70 o 
  -1  10   5      144.88      144.12      6.99 o 
   0  10   5        5.35        4.68      4.28 o 
   1  10   5      100.34      102.22      6.01 o 
   2  10   5       52.80       60.93      4.69 o 
   3  10   5        0.93        1.26      4.06 o 
   4  10   5        0.04        1.61      4.29 o 
   5  10   5       15.82       18.48      4.14 o 
   6  10   5       28.11       33.49      4.35 o 
   7  10   5        1.61        1.68      3.63 o 
   8  10   5        1.44        0.75      4.08 o 
   9  10   5        0.30        1.06      7.19 o 
  -3  11   5       10.86       15.62      8.22 o 
  -2  11   5       14.96       19.18     12.79 o 
  -1  11   5        3.98        9.59     10.24 o 
   0  11   5       15.42       14.93      5.52 o 
   1  11   5      100.15       92.80     11.55 o 
   2  11   5       78.51       82.09      7.47 o 
   3  11   5       13.79       19.65      4.52 o 
   4  11   5       33.10       25.85      4.66 o 
   5  11   5        4.52        4.16      4.14 o 
   6  11   5        9.74       11.10      3.97 o 
   7  11   5        0.00        5.00      6.54 o 
   8  11   5       15.70       25.24      6.86 o 
   9  11   5        8.25       12.36      6.67 o 
  -1  12   5        2.79        4.43      8.51 o 
   1  12   5       55.19       41.84      6.78 o 
   2  12   5       41.26       46.77      4.84 o 
   3  12   5       42.08       51.50      4.98 o 
   4  12   5        0.30        1.21      3.68 o 
   5  12   5        6.24        2.83      3.98 o 
   6  12   5        3.89        4.17      6.23 o 
   7  12   5        7.03        4.67      7.05 o 
   8  12   5        2.74        2.46      5.59 o 
   1  13   5        1.75        5.27      4.54 o 
   2  13   5       65.79       53.78      4.71 o 
   3  13   5       10.23       19.18      4.63 o 
   4  13   5        0.01        1.53      6.40 o 
   5  13   5       19.73       23.14      6.78 o 
   6  13   5        2.06        4.84      6.77 o 
   7  13   5        5.31        6.15      5.44 o 
   2  14   5       16.63        9.45      6.28 o 
   3  14   5        7.18        3.70      7.44 o 
   4  14   5       24.78       18.90      5.96 o 
   5  14   5       13.16       15.69      6.82 o 
  -2 -13   6       27.08       20.98      7.40 o 
  -6 -12   6        5.78        8.45      6.42 o 
  -5 -12   6        0.03        2.97      5.40 o 
  -4 -12   6       20.33       21.69      6.92 o 
  -2 -12   6        1.70        7.59      7.22 o 
  -1 -12   6       10.93       16.89      7.80 o 
   0 -12   6       38.07       42.91      6.88 o 
   1 -12   6       14.15       18.20      8.31 o 
  -7 -11   6        7.12        5.19      5.94 o 
  -6 -11   6        3.94        1.49      5.42 o 
  -5 -11   6        4.52        7.60      6.00 o 
  -4 -11   6       15.20       15.10      6.58 o 
  -3 -11   6       17.81       13.75      7.37 o 
  -2 -11   6       44.83       46.95      7.95 o 
  -1 -11   6        0.63        2.40      6.56 o 
   0 -11   6       13.83       16.79      7.75 o 
   1 -11   6        0.08        0.76      5.61 o 
   2 -11   6       14.68       15.92      5.90 o 
  -7 -10   6        5.49        5.46      6.18 o 
  -6 -10   6       22.10       31.35      7.86 o 
  -5 -10   6        0.31        2.21      5.55 o 
  -4 -10   6       22.57       22.49      6.67 o 
  -3 -10   6      221.02      201.30      9.22 o 
  -2 -10   6       27.74       22.58      7.24 o 
  -1 -10   6       39.02       43.41      7.61 o 
   0 -10   6       17.25       18.13      4.06 o 
   1 -10   6       57.58       51.48      5.78 o 
   2 -10   6        3.57        2.88      4.79 o 
   3 -10   6        5.73        4.76      5.25 o 
  -8  -9   6        6.73       11.16      5.63 o 
  -6  -9   6        0.82        1.94      2.77 o 
  -5  -9   6       27.51       28.31      5.95 o 
  -4  -9   6       28.53       17.36      5.68 o 
  -3  -9   6      100.86       88.97      7.48 o 
  -2  -9   6      117.95      117.01      8.40 o 
  -1  -9   6        1.73        0.00      3.33 o 
   0  -9   6       58.87       61.79      9.76 o 
   1  -9   6       20.40       20.05      4.62 o 
   2  -9   6       80.34       85.11      6.94 o 
   3  -9   6        4.90        8.78      6.36 o 
   4  -9   6       16.89       16.70      6.01 o 
  -8  -8   6        2.81        5.18      5.87 o 
  -7  -8   6       31.97       31.33      5.89 o 
  -6  -8   6       22.17       33.76      4.10 o 
  -5  -8   6        3.74        3.75      3.18 o 
  -4  -8   6        1.06        0.31      2.87 o 
  -3  -8   6        6.27       10.55      5.26 o 
  -2  -8   6      353.31      332.30      9.94 o 
  -1  -8   6       49.65       50.05      5.81 o 
   0  -8   6       17.64       12.98      5.53 o 
   1  -8   6      265.42      254.21      8.34 o 
   2  -8   6        9.80        9.08      5.06 o 
   3  -8   6        0.06        0.00      5.88 o 
   4  -8   6       23.70       30.42      6.98 o 
   5  -8   6       13.11       18.37      7.37 o 
  -8  -7   6        4.03        6.07      6.22 o 
  -7  -7   6       26.83       28.68      5.39 o 
  -6  -7   6        0.11        0.76      5.80 o 
  -5  -7   6       48.85       61.14      4.03 o 
  -4  -7   6       74.18       78.05      4.67 o 
  -3  -7   6       24.82       26.06      2.74 o 
  -2  -7   6      141.79      122.39      5.69 o 
  -1  -7   6        7.37        6.97      3.17 o 
   0  -7   6       10.43       15.97      4.51 o 
   1  -7   6      480.72      481.21     10.01 o 
   2  -7   6      265.73      257.77      8.70 o 
   3  -7   6        5.95       10.97      5.94 o 
   4  -7   6       16.04       16.54      6.26 o 
   5  -7   6        0.03        2.95      6.73 o 
   6  -7   6       68.58       74.64      7.24 o 
  -9  -6   6        0.88        2.11      4.54 o 
  -8  -6   6        5.84       11.74      3.84 o 
  -7  -6   6       18.51       23.01      6.27 o 
  -6  -6   6       73.10       80.24      6.62 o 
  -5  -6   6       87.79       91.84      4.84 o 
  -4  -6   6        0.04        1.09      2.85 o 
  -3  -6   6      323.97      311.59      5.57 o 
  -2  -6   6       55.49       54.69      3.41 o 
  -1  -6   6     1153.65     1108.49      8.72 o 
   0  -6   6      194.49      189.82      6.29 o 
   1  -6   6      508.82      496.81      9.78 o 
   2  -6   6     1011.70      965.02     13.74 o 
   3  -6   6       30.11       23.33      6.11 o 
   4  -6   6       20.75       25.48      6.43 o 
   5  -6   6       55.62       53.24      4.04 o 
   6  -6   6       13.71       19.45      7.01 o 
   7  -6   6        8.10       11.29      6.13 o 
  -9  -5   6        0.14        2.36      4.89 o 
  -8  -5   6        0.05        2.87      4.77 o 
  -7  -5   6        9.75       10.73      4.06 o 
  -6  -5   6       13.86       14.84      4.39 o 
  -5  -5   6       19.65       16.55      5.29 o 
  -4  -5   6        6.55        1.78      3.68 o 
  -3  -5   6      202.71      205.76      5.76 o 
  -2  -5   6      490.90      470.69      4.69 o 
  -1  -5   6       14.16       17.03      1.58 o 
   0  -5   6        0.06        0.82      3.85 o 
   1  -5   6       79.20       71.00      5.43 o 
   2  -5   6       63.81       52.85      5.99 o 
   3  -5   6       35.65       36.42      5.65 o 
   4  -5   6        5.11        2.15      5.90 o 
   5  -5   6      237.86      259.94      6.40 o 
   6  -5   6       21.57       20.53      3.68 o 
   7  -5   6       46.18       53.05      8.01 o 
  -9  -4   6        1.47        4.42      4.04 o 
  -8  -4   6        6.47        7.71      4.65 o 
  -7  -4   6        9.85        8.86      4.73 o 
  -6  -4   6       79.81       81.73      4.94 o 
  -5  -4   6      247.96      242.83      8.20 o 
  -4  -4   6      474.92      489.26     10.26 o 
  -3  -4   6        3.21        4.44      2.01 o 
  -2  -4   6       69.17       71.94      2.78 o 
  -1  -4   6        7.82        9.48      0.93 o 
   0  -4   6       36.04       44.14      3.46 o 
   1  -4   6       23.37       30.11      4.55 o 
   2  -4   6      150.14      139.96      6.88 o 
   3  -4   6      341.21      318.14      8.91 o 
   4  -4   6       71.92       76.82      6.54 o 
   5  -4   6        0.20        0.00      5.58 o 
   6  -4   6      198.66      195.30      7.45 o 
   7  -4   6       11.97       15.93      4.31 o 
   8  -4   6        0.06        0.02      4.02 o 
  -9  -3   6       26.06       40.55      5.71 o 
  -8  -3   6        3.44        1.01      4.53 o 
  -7  -3   6       43.42       42.50      4.54 o 
  -6  -3   6        4.47        9.07      4.50 o 
  -5  -3   6      107.42      103.64      4.93 o 
  -4  -3   6       17.59       12.28      5.85 o 
  -3  -3   6       54.91       55.29      2.35 o 
  -2  -3   6      418.29      417.34      4.59 o 
  -1  -3   6      475.13      427.65     12.62 o 
   0  -3   6      635.32      667.13      7.66 o 
   1  -3   6      243.64      269.36      6.57 o 
   2  -3   6        2.35        0.76      5.03 o 
   3  -3   6       24.10       15.25      5.37 o 
   4  -3   6      130.09      154.24      7.83 o 
   5  -3   6        4.00        2.27      5.57 o 
   6  -3   6      150.39      162.36      5.65 o 
   7  -3   6       10.06        9.25      3.85 o 
   8  -3   6       18.96       19.70      4.44 o 
  -9  -2   6        0.01        1.78      4.58 o 
  -8  -2   6       28.56       41.34      5.54 o 
  -7  -2   6        0.72        3.70      4.66 o 
  -6  -2   6       27.50       31.06      4.58 o 
  -5  -2   6        0.01        2.94      5.69 o 
  -4  -2   6      941.58      921.44     12.86 o 
  -3  -2   6        5.36        5.18      2.39 o 
  -2  -2   6       25.62       25.75      1.48 o 
  -1  -2   6      121.28      115.65      1.98 o 
   0  -2   6      610.56      757.43      6.02 o 
   1  -2   6     1001.47      986.29     10.32 o 
   2  -2   6       31.05       28.92      4.53 o 
   3  -2   6      308.38      349.45      8.53 o 
   4  -2   6       49.18       42.42      5.81 o 
   5  -2   6       66.78       71.57      6.25 o 
   6  -2   6       18.92       17.86      3.66 o 
   7  -2   6       58.92       58.29      4.46 o 
   8  -2   6       68.43       66.59      5.05 o 
   9  -2   6        0.02        1.62      4.37 o 
  -8  -1   6      162.61      174.60     12.21 o 
  -7  -1   6        0.01        3.21      4.01 o 
  -6  -1   6      275.37      269.46      6.95 o 
  -5  -1   6      282.83      261.85      6.45 o 
  -4  -1   6       16.11       20.65      7.08 o 
  -3  -1   6      438.49      437.95      9.04 o 
  -2  -1   6      979.98     1058.17      5.56 o 
  -1  -1   6     1534.73     1515.45      5.34 o 
   0  -1   6       97.42       87.65      2.47 o 
   1  -1   6      203.80      191.56      7.38 o 
   2  -1   6      162.22      210.88      6.93 o 
   3  -1   6       41.73       53.99      2.10 o 
   4  -1   6      451.98      456.41      9.53 o 
   5  -1   6        4.88        0.49      5.51 o 
   6  -1   6       17.42       21.40      3.99 o 
   7  -1   6        0.03        0.50      3.92 o 
   8  -1   6       10.48       13.02      3.90 o 
   9  -1   6        0.16        0.74      4.72 o 
  -8   0   6        4.43       14.40      7.73 o 
  -7   0   6      109.98      120.42     12.55 o 
  -6   0   6        0.46        4.29      4.50 o 
  -5   0   6       11.73       12.40      4.37 o 
  -4   0   6        3.46        2.92      4.80 o 
  -3   0   6       31.63       23.84      6.11 o 
  -2   0   6       57.74       63.46      2.36 o 
  -1   0   6      738.79      796.80      5.18 o 
   0   0   6     1380.50     1382.56      4.87 o 
   1   0   6      845.37     1026.44     14.00 o 
   2   0   6      757.24      767.59     17.82 o 
   3   0   6      357.44      349.34      8.63 o 
   4   0   6     1589.52     1584.87     18.93 o 
   5   0   6        0.07        1.20      2.74 o 
   6   0   6       45.10       47.92      5.38 o 
   7   0   6        6.68        6.67      3.70 o 
   8   0   6        3.91        3.64      3.62 o 
   9   0   6        9.36        8.25      4.06 o 
  -8   1   6       17.54       22.21      5.38 o 
  -7   1   6       74.62       71.54      5.48 o 
  -6   1   6        3.50        7.64      4.81 o 
  -5   1   6        0.13        5.34      4.01 o 
  -4   1   6      665.81      622.12     16.47 o 
  -3   1   6      317.76      351.75      8.94 o 
  -2   1   6      309.65      336.82      4.11 o 
  -1   1   6      900.15      900.88      8.58 o 
   0   1   6       29.47       35.57      2.03 o 
   1   1   6     1038.56     1129.10      7.56 o 
   2   1   6       59.28       51.26      1.60 o 
   3   1   6     1341.35     1481.11      5.76 o 
   4   1   6        0.71        0.79      2.47 o 
   5   1   6      379.47      411.56      8.18 o 
   6   1   6      273.58      285.63      8.24 o 
   7   1   6        0.94        4.05      3.82 o 
   8   1   6       31.97       31.16      3.89 o 
   9   1   6        1.88        1.05      3.87 o 
  -8   2   6        8.37       13.61      5.32 o 
  -7   2   6        0.01        0.48      4.57 o 
  -6   2   6        2.96        8.60      4.61 o 
  -5   2   6       29.71       28.86      6.01 o 
  -4   2   6      442.64      446.89     13.92 o 
  -3   2   6      195.46      197.92      8.06 o 
  -2   2   6      211.63      242.22      7.15 o 
  -1   2   6        0.61        0.60      2.29 o 
   0   2   6      147.66      139.53      2.77 o 
   2   2   6        5.79        4.14      1.40 o 
   3   2   6      500.65      495.83      4.71 o 
   4   2   6      706.79      747.24      6.85 o 
   5   2   6      973.29     1041.38      8.64 o 
   6   2   6      104.57       95.84      4.04 o 
   7   2   6       72.06       68.74      3.40 o 
   8   2   6       16.79       21.50      4.11 o 
   9   2   6        0.14        1.15      5.36 o 
  10   2   6        1.00        6.59      6.41 o 
  -7   3   6       23.60       32.79      4.11 o 
  -6   3   6        5.24        8.04      4.73 o 
  -5   3   6       27.31       24.18      4.76 o 
  -4   3   6        1.89       11.13      4.79 o 
  -3   3   6      421.14      395.36     10.59 o 
  -2   3   6        1.62        0.76      5.44 o 
  -1   3   6       71.55       65.07      6.24 o 
   0   3   6      912.59      897.79     10.88 o 
   1   3   6      474.01      507.67      6.66 o 
   2   3   6      177.63      202.44      2.55 o 
   3   3   6      249.71      275.65      3.51 o 
   4   3   6       57.79       56.45      3.17 o 
   5   3   6       59.87       52.86      3.42 o 
   6   3   6       29.49       24.04      3.26 o 
   7   3   6      213.08      203.01      4.45 o 
   8   3   6       92.37      109.79      3.99 o 
   9   3   6        3.34        3.46      5.45 o 
  10   3   6       20.01       20.36      6.38 o 
  -7   4   6       27.00       28.86      4.00 o 
  -6   4   6       16.73       20.04      4.14 o 
  -5   4   6        8.26       13.03      4.07 o 
  -4   4   6      203.69      187.33      9.24 o 
  -3   4   6        6.10        4.49      7.03 o 
  -2   4   6      338.98      305.42     15.68 o 
  -1   4   6       82.57       76.26      4.56 o 
   0   4   6      124.60      113.28      3.52 o 
   1   4   6      570.04      594.95      4.49 o 
   2   4   6      298.32      362.35      6.73 o 
   3   4   6      542.84      649.43      9.51 o 
   4   4   6       60.69       62.50      3.43 o 
   5   4   6       50.36       55.09      3.59 o 
   6   4   6      168.97      152.23      4.69 o 
   7   4   6      213.03      231.48      4.67 o 
   8   4   6        0.02        1.11      3.59 o 
   9   4   6       12.75       10.69      4.55 o 
  10   4   6        7.20        6.07      7.19 o 
  -7   5   6        2.07        4.84      4.75 o 
  -6   5   6      154.71      170.77     10.02 o 
  -5   5   6        0.82        5.16      8.03 o 
  -4   5   6        3.39        3.71      7.68 o 
  -3   5   6       54.40       52.86      8.19 o 
  -2   5   6      365.70      335.11      7.15 o 
  -1   5   6        0.31        2.45      4.29 o 
   0   5   6      170.64      145.90      5.00 o 
   1   5   6     2105.67     1968.80     11.84 o 
   2   5   6      235.59      217.09      3.41 o 
   3   5   6       69.01       65.04      2.27 o 
   4   5   6      336.93      318.15      5.12 o 
   5   5   6       78.61       68.64      4.07 o 
   6   5   6       33.07       20.81      2.70 o 
   7   5   6        0.05        0.38      2.40 o 
   8   5   6       26.77       21.99      3.93 o 
   9   5   6       37.58       31.52      4.37 o 
  10   5   6        0.22        0.69      3.95 o 
  -6   6   6        3.46        8.23      5.32 o 
  -5   6   6       45.24       49.65      8.70 o 
  -4   6   6        0.04        5.96      7.67 o 
  -3   6   6       49.21       57.07      8.16 o 
  -2   6   6      372.49      350.24      7.41 o 
  -1   6   6       37.89       36.72      4.86 o 
   0   6   6       37.96       37.20      4.63 o 
   1   6   6      300.80      252.87      3.06 o 
   2   6   6      116.26      119.40      3.95 o 
   3   6   6       93.78       90.21      4.01 o 
   4   6   6       21.06       24.38      3.13 o 
   5   6   6       84.97       92.72      3.43 o 
   6   6   6        0.40        0.29      2.32 o 
   7   6   6       21.73       19.98      3.52 o 
   8   6   6        9.86        5.22      3.65 o 
   9   6   6        1.83        2.07      4.29 o 
  10   6   6        0.88        1.57      6.91 o 
  -6   7   6       12.90       15.26      5.86 o 
  -5   7   6       59.14       70.95     10.46 o 
  -4   7   6        2.60        7.62      8.64 o 
  -3   7   6       26.31       27.40      8.65 o 
  -2   7   6       60.32       61.13      5.33 o 
  -1   7   6      378.90      319.60     12.11 o 
   0   7   6       11.68       12.29      4.24 o 
   1   7   6      184.90      200.89      5.01 o 
   2   7   6      230.25      210.80      5.32 o 
   3   7   6       68.70       78.93      3.69 o 
   4   7   6       26.03       27.54      3.19 o 
   5   7   6      401.81      420.73      4.51 o 
   6   7   6       13.89       13.37      2.17 o 
   7   7   6       22.87       23.34      3.73 o 
   8   7   6       22.38       26.81      3.64 o 
   9   7   6        5.67        3.56      4.08 o 
  10   7   6        1.40        2.14      4.63 o 
  -5   8   6        1.68        3.53      9.21 o 
  -3   8   6        2.71        0.00      8.57 o 
  -2   8   6       14.84       11.41      7.03 o 
  -1   8   6       77.18       70.19      5.74 o 
   0   8   6      198.47      198.94      9.27 o 
   1   8   6      167.95      149.15      4.75 o 
   2   8   6        0.07        0.00      6.44 o 
   3   8   6        0.02        3.94      4.52 o 
   4   8   6      198.07      218.59      3.40 o 
   5   8   6       62.70       63.63      2.54 o 
   6   8   6       48.21       40.02      2.98 o 
   7   8   6       33.79       40.21      3.43 o 
   8   8   6        8.92        9.77      3.69 o 
   9   8   6       13.29        8.60      3.88 o 
  10   8   6        2.19        4.03      4.77 o 
  -4   9   6        0.02        4.75      9.59 o 
  -3   9   6        5.57        7.48      9.40 o 
  -2   9   6        2.47        5.18      7.98 o 
  -1   9   6       78.51       82.33      5.07 o 
   0   9   6        0.99        3.77      4.17 o 
   1   9   6      209.25      214.33      5.38 o 
   2   9   6       67.49       63.27     12.55 o 
   3   9   6        0.03        5.64      4.51 o 
   4   9   6        1.23        0.80      4.19 o 
   5   9   6        3.06        2.00      2.83 o 
   6   9   6       20.60       14.74      3.70 o 
   7   9   6       14.19       18.74      2.85 o 
   8   9   6        4.01        1.45      3.02 o 
   9   9   6       13.57       11.28      3.29 o 
  -3  10   6        5.80        6.90      8.77 o 
  -2  10   6        5.33       10.15      7.07 o 
  -1  10   6       57.10       57.68      6.18 o 
   0  10   6      197.13      184.06      5.74 o 
   1  10   6      349.95      324.10      8.68 o 
   2  10   6        0.00        6.09      4.84 o 
   3  10   6       10.28       11.85      4.21 o 
   4  10   6       38.37       38.93      4.87 o 
   5  10   6       11.18        9.43      4.46 o 
   6  10   6        0.62        2.60      4.26 o 
   7  10   6        9.85        9.04      3.83 o 
   8  10   6        0.01        3.67      4.88 o 
   9  10   6        4.90        8.51      6.07 o 
  -2  11   6        8.35       23.42     13.84 o 
  -1  11   6       16.43       11.64      6.40 o 
   0  11   6       85.68       76.16      6.12 o 
   1  11   6        8.73        2.53      4.72 o 
   2  11   6       12.21       17.38      6.36 o 
   3  11   6       31.67       42.25      4.46 o 
   4  11   6       28.98       25.34      4.37 o 
   5  11   6       11.42        8.06      4.49 o 
   6  11   6        5.06        5.10      4.15 o 
   7  11   6        0.40        3.22      4.32 o 
   8  11   6       11.46       16.15      7.09 o 
  -1  12   6       13.68       11.95     10.95 o 
   0  12   6       12.51        0.00     10.59 o 
   1  12   6       25.75       16.60      7.45 o 
   2  12   6       14.85       20.96      4.54 o 
   3  12   6        6.73        9.60      4.36 o 
   4  12   6        0.42        1.28      4.44 o 
   5  12   6        6.16        8.20      5.92 o 
   6  12   6        0.39        0.80      3.68 o 
   8  12   6       11.22        9.59      7.57 o 
   1  13   6        0.26        3.72      4.45 o 
   2  13   6        2.01        7.17      4.16 o 
   3  13   6        3.00        7.74      7.26 o 
   4  13   6       24.57       22.45      4.88 o 
   5  13   6       28.31       30.10      8.04 o 
   6  13   6        9.88       15.44      5.86 o 
   7  13   6       13.36       18.16      7.64 o 
   3  14   6       13.15        9.44      4.57 o 
  -5 -12   7       20.83       18.46      6.02 o 
  -4 -12   7        3.30        6.87      7.01 o 
  -3 -12   7        6.26        5.48      5.79 o 
  -2 -12   7        2.56        0.00      7.44 o 
  -1 -12   7       87.53       76.78      7.64 o 
  -6 -11   7       19.24       13.68      7.62 o 
  -5 -11   7        3.75        3.60      6.62 o 
  -4 -11   7       13.45       10.82      6.44 o 
  -3 -11   7       23.16       28.41      6.33 o 
  -2 -11   7        0.73        3.88      6.73 o 
  -1 -11   7        7.46       14.23      6.33 o 
   0 -11   7       68.06       74.98      8.63 o 
   1 -11   7       28.75       32.69      5.20 o 
   2 -11   7       13.12       12.44      5.93 o 
  -7 -10   7        0.23        0.00      6.71 o 
  -6 -10   7        0.06        3.08      6.40 o 
  -5 -10   7        2.28        0.00      5.20 o 
  -4 -10   7       74.39       84.35      8.03 o 
  -3 -10   7        2.67        7.40      6.10 o 
  -2 -10   7       48.88       52.59      6.77 o 
  -1 -10   7       64.83       65.71      7.55 o 
   0 -10   7        2.49        3.32      3.46 o 
   1 -10   7        6.19        5.22      5.33 o 
   2 -10   7        3.92        4.78      6.05 o 
   3 -10   7      113.07      116.73      8.13 o 
  -7  -9   7        5.31        1.19      6.02 o 
  -6  -9   7        9.14        8.06      4.28 o 
  -5  -9   7       10.89       16.67      6.56 o 
  -4  -9   7        4.22        3.87      5.16 o 
  -3  -9   7       12.90       15.91      5.32 o 
  -2  -9   7       39.25       28.60      6.84 o 
  -1  -9   7       77.01       82.56      7.92 o 
   0  -9   7       23.65       22.83      5.00 o 
   1  -9   7        2.39        4.59      5.28 o 
   2  -9   7       13.39       19.24      6.32 o 
   3  -9   7       11.99       11.82      5.96 o 
   4  -9   7       42.52       38.84      6.61 o 
  -8  -8   7       16.49       18.23      6.78 o 
  -7  -8   7        2.55        6.06      6.71 o 
  -6  -8   7        5.52        6.67      6.05 o 
  -5  -8   7       17.58       10.37      5.39 o 
  -4  -8   7        6.81        7.94      5.64 o 
  -3  -8   7       12.09       13.24      6.02 o 
  -2  -8   7        5.90        5.03      5.57 o 
  -1  -8   7        2.92        6.38      3.21 o 
   0  -8   7        0.69        3.91      3.81 o 
   1  -8   7        9.96        9.28      4.52 o 
   2  -8   7       59.02       55.94      6.00 o 
   3  -8   7      124.20      120.92      7.63 o 
   4  -8   7       84.38       87.86      7.74 o 
   5  -8   7       14.07       18.19      7.72 o 
  -8  -7   7       13.50       14.33      6.54 o 
  -7  -7   7        2.44        5.65      5.73 o 
  -6  -7   7       53.19       51.23      6.05 o 
  -5  -7   7       62.74       59.03      4.88 o 
  -4  -7   7        0.01        1.10      5.69 o 
  -3  -7   7       61.41       52.89      6.18 o 
  -2  -7   7       10.86        9.91      2.79 o 
  -1  -7   7       29.55       27.10      3.28 o 
   0  -7   7      156.07      160.84     12.23 o 
   1  -7   7        1.08        0.00      5.06 o 
   2  -7   7      148.50      145.14      7.49 o 
   3  -7   7      169.91      199.32      8.98 o 
   4  -7   7      103.27      111.59      7.55 o 
   5  -7   7       11.25        8.94      7.30 o 
   6  -7   7        6.13        7.42      7.44 o 
  -8  -6   7        0.05        0.00      6.78 o 
  -7  -6   7       41.47       56.16      6.99 o 
  -6  -6   7        3.15        4.76      5.71 o 
  -5  -6   7       69.55       75.39      6.48 o 
  -4  -6   7       26.10       24.12      5.91 o 
  -3  -6   7       10.31        4.31      4.99 o 
  -2  -6   7       15.47       12.14      2.75 o 
  -1  -6   7      168.65      145.54      4.47 o 
   0  -6   7       22.92       21.50      7.76 o 
   1  -6   7       44.72       48.46      5.58 o 
   2  -6   7       47.25       46.03      5.89 o 
   3  -6   7        8.78       13.73      6.04 o 
   4  -6   7      108.50      108.65      7.64 o 
   5  -6   7        9.57        6.94      3.67 o 
   6  -6   7        2.72        8.89      5.53 o 
  -8  -5   7        3.84        2.10      7.03 o 
  -7  -5   7       21.37       23.53      5.78 o 
  -6  -5   7       17.28       15.63      5.52 o 
  -5  -5   7       28.36       28.11      6.28 o 
  -4  -5   7      256.53      248.19      6.18 o 
  -3  -5   7      240.19      224.32      7.71 o 
  -2  -5   7      707.57      679.44      6.56 o 
  -1  -5   7       72.20       73.82      3.67 o 
   0  -5   7        6.84       11.34      3.39 o 
   1  -5   7      393.00      394.32      8.87 o 
   2  -5   7        7.90        7.89      5.58 o 
   3  -5   7       39.21       41.52      5.85 o 
   4  -5   7       39.89       41.65      5.98 o 
   5  -5   7       38.38       42.77      6.17 o 
   6  -5   7        0.58        2.07      4.12 o 
   7  -5   7        1.64        3.20      4.14 o 
  -8  -4   7        0.00        4.53      6.12 o 
  -6  -4   7       55.39       61.49      6.34 o 
  -5  -4   7       14.65       16.24      5.48 o 
  -4  -4   7       43.75       37.76      6.20 o 
  -3  -4   7      532.75      479.70      5.36 o 
  -2  -4   7      759.98      759.88      6.57 o 
   0  -4   7       43.12       50.63      4.84 o 
   1  -4   7      766.61      738.50     10.73 o 
   2  -4   7      483.71      462.65      9.80 o 
   3  -4   7      212.52      188.57      8.02 o 
   4  -4   7       22.20       21.13      5.65 o 
   5  -4   7        3.50        4.62      6.25 o 
   6  -4   7        1.21        1.79      3.73 o 
   7  -4   7        2.19        4.57      4.33 o 
   8  -4   7       24.19       21.77      4.38 o 
  -8  -3   7       21.57       24.53      4.38 o 
  -7  -3   7        5.40        9.62      7.49 o 
  -6  -3   7       67.78       79.58      7.74 o 
  -5  -3   7       47.75       50.99      6.13 o 
  -4  -3   7       64.33       52.07      6.16 o 
  -3  -3   7      889.12      917.80     16.19 o 
  -2  -3   7        2.25        2.66      1.26 o 
  -1  -3   7        2.16        1.45      1.46 o 
   0  -3   7        9.08        5.44      2.97 o 
   1  -3   7      356.35      302.75      7.54 o 
   2  -3   7     1789.73     1693.97     15.94 o 
   3  -3   7       42.39       40.50      6.12 o 
   4  -3   7      166.45      157.38      8.02 o 
   5  -3   7        3.74        8.23      5.94 o 
   6  -3   7        4.59        8.20      3.97 o 
   7  -3   7       14.01        7.60      4.23 o 
   8  -3   7        8.62        8.24      4.50 o 
  -8  -2   7       80.04       84.60      6.02 o 
  -7  -2   7       37.64       41.50      4.88 o 
  -6  -2   7        5.66        9.86      4.23 o 
  -5  -2   7      244.95      249.53      8.99 o 
  -4  -2   7        0.00        1.00      5.90 o 
  -3  -2   7        0.73        0.07      2.57 o 
  -2  -2   7      611.22      647.12     12.27 o 
  -1  -2   7      193.55      211.54      2.74 o 
   0  -2   7      991.14     1004.64     13.54 o 
   1  -2   7      149.15      142.98      5.78 o 
   2  -2   7     1992.07     1911.46     16.16 o 
   3  -2   7      395.19      379.88      9.04 o 
   4  -2   7      149.81      147.85      7.25 o 
   5  -2   7      254.00      266.46      9.16 o 
   6  -2   7        0.09        0.70      5.48 o 
   7  -2   7        1.04        1.81      4.17 o 
   8  -2   7       16.17       14.93      4.57 o 
  -8  -1   7        0.42        9.22      5.03 o 
  -7  -1   7        4.72       10.04      4.87 o 
  -6  -1   7       41.86       48.01      4.74 o 
  -5  -1   7        3.76        4.40      6.23 o 
  -4  -1   7      181.80      185.59      8.64 o 
  -3  -1   7       41.14       52.74      3.40 o 
  -2  -1   7       34.01       31.76      2.18 o 
  -1  -1   7       75.30       78.57      1.96 o 
   0  -1   7     1581.47     1742.71     12.65 o 
   1  -1   7     1938.63     1842.88     62.04 o 
   2  -1   7      120.60      103.55      3.33 o 
   3  -1   7      311.08      293.55     12.56 o 
   4  -1   7      621.04      610.46     11.04 o 
   5  -1   7      784.59      745.27     12.45 o 
   6  -1   7       41.80       38.85      6.13 o 
   7  -1   7       80.31       85.93      4.94 o 
   8  -1   7       58.72       56.93      5.25 o 
   9  -1   7        0.01        2.94      3.85 o 
  -8   0   7        8.99       12.40      8.36 o 
  -7   0   7       84.83       93.43      5.97 o 
  -6   0   7       15.31       23.39      4.45 o 
  -5   0   7       94.44       95.36      7.62 o 
  -4   0   7        0.37        0.29      6.48 o 
  -3   0   7        2.29        0.06      6.38 o 
  -1   0   7        0.04        0.00      1.95 o 
   0   0   7       73.75       63.47      1.74 o 
   1   0   7      363.56      377.99      6.44 o 
   2   0   7      103.51      122.90      2.59 o 
   3   0   7       94.06       95.41      2.75 o 
   4   0   7      396.26      417.90      8.34 o 
   5   0   7       62.54       57.71      3.50 o 
   6   0   7      335.88      344.13      9.34 o 
   7   0   7       16.32       17.27      3.81 o 
   8   0   7        1.19        0.00      4.24 o 
   9   0   7       14.20       20.98      4.51 o 
  -8   1   7        4.02        5.12      5.04 o 
  -7   1   7       15.02       18.86      5.37 o 
  -5   1   7       17.64       11.69      5.94 o 
  -4   1   7        0.26        2.09      6.50 o 
  -3   1   7       54.93       59.51      6.87 o 
  -2   1   7      879.06      808.70     17.68 o 
  -1   1   7        0.13        0.00      2.66 o 
   0   1   7      886.96      871.35      5.52 o 
   1   1   7        7.28        4.87      1.09 o 
   2   1   7       22.83       23.48      1.63 o 
   3   1   7       14.06       13.93      1.35 o 
   4   1   7        0.25        0.00      0.93 o 
   5   1   7      536.77      520.29      6.48 o 
   6   1   7      128.86      138.82      4.35 o 
   7   1   7        0.00        0.00      3.49 o 
   8   1   7       19.77       18.54      4.11 o 
   9   1   7       23.43       27.11      4.37 o 
  -7   2   7        0.00        3.29      5.02 o 
  -6   2   7       51.34       52.11      4.95 o 
  -5   2   7        7.79        6.74      6.80 o 
  -4   2   7        9.23       15.78      6.75 o 
  -3   2   7        4.77        6.33      6.11 o 
  -2   2   7      834.63      817.06      8.43 o 
  -1   2   7      352.94      327.52      6.11 o 
   0   2   7      738.32      730.49      5.42 o 
   2   2   7      213.56      222.84      4.01 o 
   3   2   7       25.72       23.59      1.89 o 
   4   2   7        0.45        2.36      2.56 o 
   5   2   7      182.57      180.46      7.19 o 
   6   2   7        6.00        4.32      3.04 o 
   7   2   7       25.77       24.55      2.83 o 
   8   2   7       62.46       56.67      4.80 o 
   9   2   7        5.73        9.90      3.80 o 
  -7   3   7        5.45        8.45      7.70 o 
  -6   3   7        1.32        1.01      8.07 o 
  -5   3   7       76.51       69.04      7.75 o 
  -4   3   7      105.91       77.61      7.84 o 
  -2   3   7       62.40       68.50      4.49 o 
  -1   3   7     1312.59     1212.06      7.62 o 
   0   3   7      989.37     1023.36      9.22 o 
   1   3   7     1172.44     1162.26     11.55 o 
   2   3   7       69.41       69.47      2.31 o 
   3   3   7      110.14      117.00      2.07 o 
   4   3   7       94.76       98.61      3.68 o 
   5   3   7       10.79        8.68      3.04 o 
   6   3   7       15.73       16.23      3.25 o 
   7   3   7       12.22        7.97      2.65 o 
   8   3   7       27.90       23.04      3.07 o 
   9   3   7        0.28        1.94      5.29 o 
  10   3   7        2.08        0.00      6.93 o 
  -7   4   7       29.12       34.51      6.31 o 
  -6   4   7       10.08        2.63      8.99 o 
  -5   4   7      119.44      133.20      9.83 o 
  -4   4   7      192.68      169.04      8.96 o 
  -3   4   7        6.69        4.65      6.79 o 
  -2   4   7       13.22        7.69      4.70 o 
  -1   4   7       44.67       47.93      5.45 o 
   0   4   7      899.41      918.85     10.09 o 
   1   4   7      255.52      263.96      3.79 o 
   2   4   7      563.52      500.28      5.33 o 
   3   4   7      526.91      562.07     11.44 o 
   4   4   7      257.27      252.54      4.95 o 
   5   4   7        0.00        0.13      2.98 o 
   6   4   7       12.73       15.42      3.27 o 
   7   4   7       39.32       47.20      3.13 o 
   8   4   7        1.64        3.06      2.67 o 
   9   4   7        1.96        4.03      4.36 o 
  10   4   7        0.57        1.48      7.29 o 
  -6   5   7        0.15        9.08      9.52 o 
  -5   5   7       14.16       11.21      6.86 o 
  -4   5   7      188.63      186.29      9.64 o 
  -3   5   7      220.90      201.05      9.74 o 
  -2   5   7       17.25       22.36      4.90 o 
  -1   5   7      126.87      115.84      5.50 o 
   0   5   7        1.42        2.69      3.32 o 
   1   5   7      196.22      193.98      3.81 o 
   2   5   7       12.82        9.69      2.86 o 
   3   5   7      406.69      436.02      6.68 o 
   4   5   7       48.36       34.29      3.45 o 
   5   5   7        6.05        5.90      3.30 o 
   6   5   7      109.03      115.79      4.21 o 
   7   5   7       16.81       22.18      2.93 o 
   8   5   7        1.90        4.96      3.70 o 
   9   5   7        0.20        1.23      3.93 o 
  10   5   7        2.18        2.59      4.35 o 
  -6   6   7       11.17       16.12      9.30 o 
  -5   6   7       23.22       25.21      7.77 o 
  -4   6   7       40.55       38.24      8.74 o 
  -3   6   7      196.56      181.07      9.39 o 
  -2   6   7        2.56        4.75      4.88 o 
  -1   6   7       35.61       39.43      4.89 o 
   0   6   7      708.34      639.77      8.18 o 
   1   6   7       50.47       46.66      3.22 o 
   2   6   7      173.44      177.15      4.34 o 
   3   6   7      699.38      655.27      9.99 o 
   4   6   7       60.22       60.46      3.51 o 
   5   6   7      104.69       85.78      3.53 o 
   6   6   7       28.88       33.70      3.51 o 
   7   6   7       14.25       13.49      2.69 o 
   8   6   7       66.96       58.28      4.71 o 
   9   6   7        1.72        1.41      4.49 o 
  10   6   7       11.60        7.58      4.36 o 
  -5   7   7        2.76        6.37      7.70 o 
  -4   7   7        4.81       17.62      9.34 o 
  -3   7   7       85.65       78.80      9.26 o 
  -2   7   7        8.30       10.03      5.28 o 
  -1   7   7       86.51       81.57      5.54 o 
   0   7   7      145.81      123.37      5.50 o 
   1   7   7        8.08       14.30      3.92 o 
   2   7   7       20.52       24.10      3.00 o 
   3   7   7      189.69      187.96      3.64 o 
   4   7   7       75.53       71.98      3.57 o 
   5   7   7        8.44       12.84      2.86 o 
   6   7   7        6.65        6.93      2.32 o 
   7   7   7      111.15      101.84      4.72 o 
   8   7   7       21.69       21.78      4.20 o 
   9   7   7       30.99       28.15      7.23 o 
  10   7   7       11.99        8.12      4.79 o 
  -5   8   7        6.60       12.59     10.47 o 
  -4   8   7       50.93       55.37     10.19 o 
  -3   8   7       20.88       31.50      9.05 o 
  -2   8   7       69.87       70.02      8.81 o 
  -1   8   7       48.02       39.40      5.07 o 
   0   8   7       46.21       46.27      4.77 o 
   1   8   7      138.56      127.30      6.08 o 
   2   8   7       87.33       85.08      5.12 o 
   3   8   7       40.73       36.22      3.87 o 
   4   8   7       12.66       10.12      3.03 o 
   5   8   7       15.32       15.67      2.38 o 
   6   8   7        4.85        5.70      2.14 o 
   7   8   7       23.83       18.48      2.99 o 
   8   8   7        0.19        0.00      3.74 o 
   9   8   7       32.28       22.47      4.99 o 
  -4   9   7        4.54       11.37      8.09 o 
  -3   9   7       55.47       62.44     10.49 o 
  -2   9   7        7.40        8.72      8.80 o 
  -1   9   7       28.62       39.90      4.63 o 
   0   9   7       43.54       43.18      4.44 o 
   1   9   7      144.57      145.34      5.15 o 
   2   9   7       60.51       56.40      4.18 o 
   3   9   7       71.41       84.11      8.02 o 
   4   9   7       47.80       39.04      3.42 o 
   5   9   7        6.75        4.03      2.99 o 
   6   9   7       10.60       13.12      4.39 o 
   7   9   7        4.36        8.30      4.28 o 
   8   9   7        0.34        0.52      2.76 o 
   9   9   7        0.61        0.00      2.97 o 
  -3  10   7       15.04       37.56     21.05 o 
  -2  10   7       33.64       50.08      6.90 o 
  -1  10   7        2.12        3.61      4.16 o 
   0  10   7       14.88       20.77      4.25 o 
   1  10   7       17.14       16.60      3.99 o 
   2  10   7       80.83       87.48     10.63 o 
   3  10   7      138.81      131.00      5.85 o 
   4  10   7       28.41       29.03      4.61 o 
   5  10   7       21.32       21.55      4.93 o 
   6  10   7       31.83       36.10      4.54 o 
   7  10   7        7.97        5.33      4.35 o 
   8  10   7       10.82       13.22      4.25 o 
   9  10   7        5.82        2.81      4.57 o 
  -2  11   7       23.24       28.39      7.72 o 
  -1  11   7       26.10       27.09      6.43 o 
   0  11   7        1.45        0.00      6.29 o 
   1  11   7       24.76       24.92      7.48 o 
   2  11   7       34.46       38.24     12.12 o 
   3  11   7       14.29       14.90      4.39 o 
   4  11   7        4.29        8.12      4.39 o 
   5  11   7       19.55       19.70      4.50 o 
   6  11   7        8.82       15.05      4.56 o 
   7  11   7        4.71        1.14      4.53 o 
   8  11   7        0.82        4.23      4.77 o 
  -1  12   7       12.91       13.96      6.49 o 
   0  12   7        0.44        2.82      5.11 o 
   1  12   7       30.17       23.14     11.14 o 
   2  12   7       19.74       30.27      5.44 o 
   3  12   7        6.92        3.80      4.77 o 
   4  12   7        4.25        7.88      4.71 o 
   5  12   7        5.05        2.76      4.19 o 
   6  12   7        0.37        2.45      4.34 o 
   7  12   7       18.93       21.38      5.03 o 
   2  13   7       29.27       27.68      5.29 o 
   3  13   7        0.79        5.08      5.11 o 
   4  13   7        9.16       10.31      4.36 o 
   5  13   7        0.88        5.25      5.18 o 
   6  13   7       26.24       19.33      6.80 o 
  -3 -12   8        0.12        9.32      7.07 o 
  -2 -12   8        1.40        0.00      8.04 o 
  -1 -12   8        3.45        3.39      7.57 o 
  -5 -11   8        5.78        4.82      6.41 o 
  -4 -11   8       26.91       21.70      5.71 o 
  -3 -11   8        8.23       16.56      7.26 o 
  -2 -11   8        5.49        3.44      6.54 o 
  -1 -11   8       52.36       61.62      8.22 o 
   0 -11   8        3.59       11.01      7.86 o 
   1 -11   8        8.38       19.75      8.43 o 
  -6 -10   8       15.09       16.88      4.50 o 
  -5 -10   8        4.30        4.11      5.13 o 
  -4 -10   8        3.59        4.77      5.78 o 
  -3 -10   8       43.30       44.27      6.95 o 
  -2 -10   8        8.49       10.10      6.72 o 
  -1 -10   8       15.34       12.23      6.52 o 
   0 -10   8        0.20        1.64      6.05 o 
   1 -10   8       23.89       25.41      7.80 o 
   2 -10   8        0.66        2.04      5.77 o 
   3 -10   8       10.26       10.97      6.82 o 
  -7  -9   8        0.50        1.24      5.86 o 
  -6  -9   8        2.14        3.04      4.28 o 
  -5  -9   8       40.91       51.32      7.48 o 
  -4  -9   8       17.29       14.75      5.89 o 
  -3  -9   8        0.88        4.90      6.08 o 
  -2  -9   8        7.46        8.87      5.85 o 
  -1  -9   8        6.29       13.70      6.35 o 
   0  -9   8        1.85        3.82      3.70 o 
   1  -9   8       73.20       77.16      5.06 o 
   2  -9   8       30.31       32.59      6.42 o 
   3  -9   8        3.68        6.09      5.93 o 
   4  -9   8       11.55       11.31      5.91 o 
  -7  -8   8        6.40       12.52      5.45 o 
  -6  -8   8       18.75       21.34      6.64 o 
  -5  -8   8      113.16      114.35      5.69 o 
  -4  -8   8        0.53        0.00      4.91 o 
  -3  -8   8       21.43       20.34      5.36 o 
  -2  -8   8       76.35       73.53      7.00 o 
  -1  -8   8        0.02        0.74      3.84 o 
   0  -8   8        3.36        4.67      3.68 o 
   1  -8   8        1.00        8.50      5.28 o 
   2  -8   8       66.14       68.90      6.47 o 
   3  -8   8       30.80       40.46      7.05 o 
   4  -8   8        9.07       11.83      5.77 o 
   5  -8   8       33.58       39.95      7.55 o 
  -8  -7   8        1.25        5.44      6.17 o 
  -7  -7   8       28.59       38.37      7.44 o 
  -6  -7   8       12.80       12.47      6.49 o 
  -5  -7   8       16.47       10.11      4.19 o 
  -4  -7   8      190.12      204.18      8.96 o 
  -3  -7   8       32.07       32.04      5.46 o 
  -2  -7   8       13.39        1.48      5.89 o 
  -1  -7   8       18.47       15.44      3.44 o 
   0  -7   8        0.12        2.99      3.40 o 
   1  -7   8        6.49        5.57      4.52 o 
   2  -7   8        9.55        6.18      5.09 o 
   3  -7   8      112.43       99.71      7.06 o 
   4  -7   8       18.48       17.68      6.95 o 
   5  -7   8       91.69      109.01      9.41 o 
  -8  -6   8        0.70        0.00      5.54 o 
  -7  -6   8       29.28       32.99      7.01 o 
  -6  -6   8        3.49        2.29      6.15 o 
  -5  -6   8        6.24        7.70      5.67 o 
  -4  -6   8      111.89      108.59      5.12 o 
  -3  -6   8        0.21        0.00      5.05 o 
  -2  -6   8       96.07       88.68      3.58 o 
  -1  -6   8      515.73      487.84      6.82 o 
   0  -6   8        9.14        8.47      3.45 o 
   1  -6   8       25.26       29.30      5.01 o 
   2  -6   8       29.88       37.02      6.19 o 
   3  -6   8       50.17       49.12      6.56 o 
   4  -6   8       11.68       15.79      6.34 o 
   5  -6   8       16.81       15.73      5.93 o 
   6  -6   8       91.07      111.30      9.12 o 
  -8  -5   8        0.37        1.52      5.50 o 
  -7  -5   8        3.89        4.04      6.52 o 
  -6  -5   8       14.09       16.14      5.47 o 
  -5  -5   8       12.96       13.46      6.53 o 
  -4  -5   8       79.97       78.02      4.96 o 
  -3  -5   8        2.01        4.47      4.94 o 
  -2  -5   8      418.78      395.72      7.09 o 
  -1  -5   8      892.12      871.79      8.26 o 
   0  -5   8     1209.87     1175.94     33.86 o 
   1  -5   8        6.21        7.61      4.79 o 
   2  -5   8        1.44        0.85      5.18 o 
   3  -5   8      161.03      154.84      7.46 o 
   4  -5   8      153.25      157.40      8.56 o 
   5  -5   8       44.71       46.37      6.98 o 
   6  -5   8       44.85       59.25      5.18 o 
   7  -5   8       18.45       22.51      4.90 o 
  -8  -4   8       12.00       11.56      7.47 o 
  -7  -4   8        0.12        0.00      6.29 o 
  -6  -4   8       14.31       15.39      5.98 o 
  -5  -4   8       28.70       29.16      6.40 o 
  -4  -4   8        1.37        1.53      6.08 o 
  -3  -4   8      158.31      162.43      3.33 o 
  -2  -4   8      145.84      126.90      3.74 o 
  -1  -4   8        4.99        3.01      3.03 o 
   0  -4   8      434.96      393.19      5.98 o 
   1  -4   8      139.63      121.88      6.21 o 
   2  -4   8      136.01      136.21      6.83 o 
   3  -4   8      317.11      317.86      9.45 o 
   4  -4   8       54.43       61.78      6.93 o 
   5  -4   8       45.52       45.66      6.71 o 
   6  -4   8       17.60       21.57      5.94 o 
   7  -4   8       83.31       95.80      5.96 o 
  -8  -3   8       13.26        7.27      6.48 o 
  -7  -3   8        0.02        0.68      5.84 o 
  -6  -3   8        9.49        5.55      6.00 o 
  -5  -3   8       82.20       89.32      7.34 o 
  -4  -3   8      156.14      148.54      7.75 o 
  -3  -3   8      226.62      226.99      5.08 o 
  -2  -3   8       87.81       74.88      2.92 o 
  -1  -3   8       61.14       63.69      2.14 o 
   0  -3   8       32.90       31.29      2.79 o 
   1  -3   8       13.35       18.03      4.91 o 
   2  -3   8       20.20       13.47      5.42 o 
   3  -3   8       87.74       79.41      6.76 o 
   4  -3   8      311.53      310.92      9.52 o 
   5  -3   8        4.77        9.70      5.26 o 
   6  -3   8      103.36      136.24      8.33 o 
   7  -3   8       24.25       25.26      4.81 o 
   8  -3   8        3.98        9.38      4.58 o 
  -8  -2   8        8.61       10.81      7.54 o 
  -7  -2   8       61.59       69.36      7.44 o 
  -6  -2   8        2.56        1.70      6.30 o 
  -5  -2   8       29.84       27.27      7.12 o 
  -4  -2   8       94.82       98.27      7.25 o 
  -3  -2   8       30.46       37.87      3.17 o 
  -2  -2   8        1.86        0.72      1.71 o 
  -1  -2   8        2.17        6.40      1.69 o 
   0  -2   8       18.46       15.13      2.11 o 
   1  -2   8      220.62      216.17      4.63 o 
   2  -2   8      127.68      154.14      7.21 o 
   3  -2   8        5.26        2.97      5.61 o 
   4  -2   8      414.43      383.62     10.19 o 
   5  -2   8       18.09       23.90      5.87 o 
   6  -2   8      108.81      101.13      7.42 o 
   7  -2   8       31.34       37.80      4.94 o 
   8  -2   8       23.19       23.48      4.35 o 
  -8  -1   8        1.80        4.40      6.46 o 
  -7  -1   8       62.31       50.21      6.99 o 
  -6  -1   8        4.61        3.81      6.86 o 
  -4  -1   8      446.94      436.26     10.84 o 
  -3  -1   8      676.08      634.28     19.84 o 
  -2  -1   8      837.93      793.93     12.69 o 
  -1  -1   8       95.10      111.44      2.37 o 
   0  -1   8      299.39      299.75      6.37 o 
   2  -1   8      186.51      201.86      2.41 o 
   3  -1   8      286.71      296.69      3.50 o 
   4  -1   8        0.62        2.11      5.71 o 
   5  -1   8       52.87       53.56      6.68 o 
   6  -1   8        3.80        2.94      5.64 o 
   7  -1   8       61.70       62.23      4.45 o 
   8  -1   8        0.00        0.60      4.58 o 
   9  -1   8        0.04        0.00      3.96 o 
  -8   0   8        2.51        3.57      8.01 o 
  -7   0   8       31.71       27.13      6.36 o 
  -6   0   8      162.67      145.08      8.48 o 
  -5   0   8       52.09       53.30      7.42 o 
  -4   0   8       28.97       30.17      6.94 o 
  -3   0   8      395.58      386.43     10.43 o 
  -2   0   8        2.51        3.74      2.52 o 
  -1   0   8       16.81       19.67      2.38 o 
   0   0   8      307.19      331.78      3.15 o 
   1   0   8       40.18       39.73      1.99 o 
   2   0   8      128.20      125.59      3.09 o 
   3   0   8       15.05       13.97      1.90 o 
   4   0   8      299.67      318.88      4.74 o 
   5   0   8       21.36       23.66      2.71 o 
   6   0   8        1.13        0.00      4.84 o 
   7   0   8        5.91        4.47      5.66 o 
   8   0   8        2.52        7.11      4.49 o 
   9   0   8        0.12        4.45      4.60 o 
  -7   1   8       10.24        6.21      6.76 o 
  -6   1   8        7.05       14.43      7.46 o 
  -5   1   8       14.20       11.88      6.82 o 
  -4   1   8      231.09      195.73      8.43 o 
  -3   1   8      920.39      971.59      9.36 o 
  -2   1   8      222.45      225.72      4.09 o 
  -1   1   8      165.92      165.43      4.77 o 
   0   1   8      558.92      591.71      7.72 o 
   1   1   8        1.61        1.02      1.17 o 
   2   1   8      280.06      269.99      3.20 o 
   3   1   8      616.97      613.24      9.61 o 
   4   1   8      232.09      234.95      6.48 o 
   5   1   8      364.18      376.24      5.76 o 
   6   1   8       24.54       25.59      3.25 o 
   7   1   8        5.29        7.19      5.75 o 
   8   1   8        0.62        2.26      6.26 o 
   9   1   8        6.60        9.61      3.83 o 
  -7   2   8        1.28        5.86      7.11 o 
  -6   2   8       43.51       41.05      7.43 o 
  -5   2   8       24.96       17.99      6.95 o 
  -4   2   8       45.45       52.57      7.19 o 
  -3   2   8       17.00       26.56      4.14 o 
  -2   2   8      428.29      421.20      6.59 o 
  -1   2   8      107.43       94.76      3.42 o 
   0   2   8      881.18      906.58     13.69 o 
   1   2   8     1197.28     1295.31      9.20 o 
   2   2   8      674.97      679.43      6.88 o 
   3   2   8       24.33       27.75      1.74 o 
   4   2   8       42.80       53.02      4.10 o 
   5   2   8       61.64       66.25      3.52 o 
   6   2   8        2.33        1.66      2.99 o 
   7   2   8       20.31       20.38      3.25 o 
   8   2   8        3.68        3.82      2.93 o 
   9   2   8        3.43        3.08      4.00 o 
  -7   3   8       26.38       39.34      8.93 o 
  -6   3   8       29.88       28.27      8.50 o 
  -5   3   8        1.31        0.00      7.28 o 
  -3   3   8        0.04        3.59      3.93 o 
  -2   3   8       62.45       65.75      4.72 o 
  -1   3   8      194.23      188.93      4.17 o 
   0   3   8        5.09        5.38      2.96 o 
   1   3   8     1595.87     1586.71      7.17 o 
   2   3   8      295.32      301.60      4.29 o 
   3   3   8       51.63       49.47      1.95 o 
   4   3   8      252.31      246.85      4.99 o 
   5   3   8       52.75       58.69      3.69 o 
   6   3   8      124.59      123.22      4.29 o 
   7   3   8       34.19       31.05      3.50 o 
   8   3   8       11.35       12.95      3.24 o 
   9   3   8        2.63        1.06      6.36 o 
  -6   4   8        1.30        8.53      8.84 o 
  -5   4   8       70.82       83.74      9.55 o 
  -4   4   8       62.03       47.17      8.31 o 
  -3   4   8       19.03        7.70      7.75 o 
  -2   4   8      324.39      281.43      6.67 o 
  -1   4   8        1.01        4.01      5.64 o 
   0   4   8        2.53        2.27      3.19 o 
   1   4   8      141.39      155.73      3.55 o 
   2   4   8      921.47      942.37     11.81 o 
   3   4   8       53.91       53.61      2.15 o 
   4   4   8      385.39      374.95      6.14 o 
   5   4   8        9.82       12.43      3.24 o 
   6   4   8      129.83      118.37      4.43 o 
   7   4   8        7.30        7.77      3.13 o 
   8   4   8        1.36        2.35      2.89 o 
   9   4   8        5.60        4.15      4.09 o 
  -6   5   8       34.95       41.97      9.13 o 
  -5   5   8       33.26       44.25      9.56 o 
  -4   5   8        0.91        2.71      8.23 o 
  -3   5   8       87.50      108.44      8.93 o 
  -2   5   8        7.70        6.24      4.54 o 
  -1   5   8      153.69      151.46      5.71 o 
   0   5   8       17.18       22.06      3.44 o 
   1   5   8      145.34      134.43      3.65 o 
   2   5   8       16.93       11.06      2.67 o 
   3   5   8        0.48        1.30      2.05 o 
   4   5   8      227.19      231.31      6.07 o 
   5   5   8      134.33      123.27      4.54 o 
   6   5   8       18.77       12.65      3.24 o 
   7   5   8       18.43       20.45      2.88 o 
   8   5   8       10.62        6.09      3.98 o 
   9   5   8       10.96        9.46      3.85 o 
  10   5   8        1.14        2.02      4.72 o 
  -5   6   8       60.32       71.14     10.04 o 
  -4   6   8       38.77       53.55      8.71 o 
  -3   6   8       21.81       28.13      8.51 o 
  -2   6   8       35.15       37.82      5.11 o 
  -1   6   8      103.94      118.89      7.78 o 
   0   6   8       90.60       97.37      7.29 o 
   1   6   8        8.08        3.34      3.06 o 
   2   6   8      242.20      236.41     11.66 o 
   3   6   8      101.94       82.50      2.85 o 
   4   6   8       19.10       19.08      3.16 o 
   5   6   8       26.12       21.60      3.12 o 
   6   6   8        8.68        7.82      3.07 o 
   7   6   8       19.58       16.58      2.83 o 
   8   6   8        8.28        5.39      3.73 o 
   9   6   8       10.45       14.72      4.72 o 
  10   6   8       13.89       14.45      5.01 o 
  -5   7   8       38.71       58.77     10.77 o 
  -4   7   8       26.53       22.89      7.95 o 
  -3   7   8       15.05       14.11      7.33 o 
  -2   7   8        5.41       12.10      5.30 o 
  -1   7   8       15.31       19.68      4.63 o 
   0   7   8       26.04       26.09      4.31 o 
   1   7   8      101.58      119.37      4.50 o 
   2   7   8      392.07      355.92      4.80 o 
   3   7   8       27.14       23.18      2.60 o 
   4   7   8        3.90        5.41      3.00 o 
   5   7   8       20.37       18.65      3.17 o 
   6   7   8        8.54        8.49      2.70 o 
   7   7   8        9.88        9.30      3.77 o 
   8   7   8       24.28       28.78      4.04 o 
   9   7   8       26.08       29.15      3.96 o 
  -4   8   8       98.16      115.13     10.71 o 
  -3   8   8       12.86       15.91      7.33 o 
  -2   8   8       32.91       30.38      5.51 o 
  -1   8   8        4.51        5.36      4.76 o 
   0   8   8       73.68       84.76      5.57 o 
   1   8   8      231.81      215.62      5.35 o 
   2   8   8        1.50        1.52      4.08 o 
   3   8   8      212.28      188.55      4.28 o 
   4   8   8       34.55       39.43      3.60 o 
   5   8   8       11.35        9.29      3.24 o 
   6   8   8       17.92       18.14      2.38 o 
   7   8   8        1.43        1.97      3.12 o 
   8   8   8        0.75        1.79      3.33 o 
   9   8   8        0.88        0.00      6.62 o 
  -3   9   8        4.34        7.06      9.25 o 
  -2   9   8       66.68       88.42      7.60 o 
  -1   9   8      152.77      156.10      9.00 o 
   0   9   8       22.25       24.39      4.69 o 
   1   9   8       31.37       25.46      3.84 o 
   2   9   8       45.68       37.05      4.19 o 
   3   9   8      163.11      175.61      6.12 o 
   4   9   8       12.48        9.18      3.27 o 
   5   9   8       13.81       11.37      3.19 o 
   6   9   8       16.36       19.21      4.62 o 
   7   9   8        1.98        2.51      4.19 o 
   8   9   8       12.08       10.54      3.19 o 
   9   9   8       12.57        9.46      3.42 o 
  -3  10   8       13.26       35.77     12.05 o 
  -2  10   8       24.20       45.42     13.99 o 
  -1  10   8       39.25       45.36      5.24 o 
   0  10   8      155.22      160.27      5.71 o 
   1  10   8        2.41        2.09      3.97 o 
   2  10   8        4.31        5.96      4.45 o 
   3  10   8      102.16      111.20      6.01 o 
   4  10   8        9.32        9.14      4.16 o 
   5  10   8       67.07       67.95      5.43 o 
   6  10   8        0.68        2.41      3.94 o 
   7  10   8       52.07       56.20      5.36 o 
   8  10   8        2.36        7.96      5.48 o 
   9  10   8        0.18        2.95      4.81 o 
  -2  11   8        3.13       11.27      6.67 o 
  -1  11   8       28.90       32.75      9.15 o 
   0  11   8       68.83       61.08      6.20 o 
   1  11   8       61.73       57.80      5.13 o 
   2  11   8        0.00        7.33      4.66 o 
   3  11   8        4.20       13.32      5.23 o 
   4  11   8       30.50       27.06      4.74 o 
   5  11   8        4.02        5.93      5.96 o 
   6  11   8       12.14       16.55      5.42 o 
   7  11   8        0.04        3.99      4.10 o 
   8  11   8        1.94        3.83      4.03 o 
   0  12   8        5.38        4.76      4.23 o 
   1  12   8       27.81       22.72      6.52 o 
   3  12   8        2.38        7.35      5.15 o 
   4  12   8        0.11        2.85      4.90 o 
   5  12   8        0.08        2.78      7.16 o 
   6  12   8        1.98        4.64      4.50 o 
   7  12   8       13.77        8.36      5.04 o 
   2  13   8        0.32       10.20      5.65 o 
   3  13   8        7.92       14.19      7.28 o 
   4  13   8        0.09        2.28      4.85 o 
   5  13   8        0.41        5.33      6.58 o 
   6  13   8        1.74        3.71      4.66 o 
  -3 -11   9       14.68       17.70      5.61 o 
  -2 -11   9       12.62        8.02      7.67 o 
  -1 -11   9        4.38        6.03      7.27 o 
   0 -11   9       84.68      104.31      9.98 o 
  -5 -10   9       33.56       29.10      6.84 o 
  -4 -10   9        8.33       10.22      6.67 o 
  -3 -10   9       43.35       37.78      7.52 o 
  -1 -10   9        0.70        0.00      7.31 o 
   0 -10   9        9.18       10.94      7.81 o 
   1 -10   9        4.42        7.15      3.87 o 
   2 -10   9        1.11        3.87      5.73 o 
  -6  -9   9       10.60       13.65      7.21 o 
  -5  -9   9       40.20       40.96      4.91 o 
  -4  -9   9        0.12        2.14      6.53 o 
  -3  -9   9       10.68       13.91      6.59 o 
  -2  -9   9       46.51       41.77      6.55 o 
  -1  -9   9       41.89       39.58      6.71 o 
   0  -9   9        2.50        5.62      7.42 o 
   1  -9   9       36.78       31.44      4.81 o 
   2  -9   9        4.11        9.06      5.06 o 
   3  -9   9        7.42        3.03      6.86 o 
  -7  -8   9        0.39        2.68      7.21 o 
  -6  -8   9        3.65        4.07      6.27 o 
  -5  -8   9        0.41        1.31      3.86 o 
  -4  -8   9       33.17       34.65      6.77 o 
  -3  -8   9       31.38       35.28      6.28 o 
  -2  -8   9       22.88       22.09      5.76 o 
  -1  -8   9       20.28       21.56      6.86 o 
   0  -8   9       24.61       19.93      3.84 o 
   1  -8   9       67.09       74.92     11.23 o 
   2  -8   9        0.20        0.00      5.93 o 
   3  -8   9        0.64        1.82      5.79 o 
   4  -8   9       95.46       95.42      7.37 o 
  -7  -7   9        2.81        8.91      6.18 o 
  -6  -7   9        0.30        1.28      7.03 o 
  -5  -7   9        1.67        0.00      4.13 o 
  -4  -7   9       31.86       32.72      5.70 o 
  -3  -7   9        9.99       11.30      5.69 o 
  -2  -7   9       43.06       34.71      6.32 o 
  -1  -7   9        1.75        1.11      3.85 o 
   0  -7   9       25.03       28.55      3.91 o 
   1  -7   9       39.50       49.55      4.55 o 
   2  -7   9       47.13       36.04      5.98 o 
   3  -7   9        8.75       14.51      6.51 o 
   4  -7   9        8.03       11.77      7.14 o 
   5  -7   9      114.93      121.61      9.42 o 
  -7  -6   9       20.49       28.12      7.64 o 
  -6  -6   9       11.14       10.13      6.29 o 
  -5  -6   9        9.63        4.98      5.61 o 
  -4  -6   9        5.77        7.28      4.01 o 
  -3  -6   9        5.96        3.19      5.35 o 
  -2  -6   9        3.45        4.00      5.32 o 
  -1  -6   9        0.03        0.77      3.67 o 
   0  -6   9        3.37        3.18      3.68 o 
   1  -6   9       55.01       64.24     10.19 o 
   3  -6   9       49.72       47.14      5.99 o 
   4  -6   9        6.21        7.50      6.70 o 
   5  -6   9       41.89       37.33      6.45 o 
   6  -6   9        0.34        7.39      7.55 o 
  -8  -5   9       23.37       20.07      7.97 o 
  -7  -5   9        6.93       11.11      7.21 o 
  -6  -5   9        6.79        7.91      6.45 o 
  -5  -5   9       38.37       39.92      6.26 o 
  -4  -5   9       79.09       77.58      4.89 o 
  -3  -5   9       40.62       42.57      4.07 o 
  -2  -5   9        9.39       12.16      2.82 o 
  -1  -5   9       53.93       45.73      3.76 o 
   0  -5   9      126.20      120.63      4.64 o 
   1  -5   9        0.06        6.22      3.88 o 
   2  -5   9      212.94      185.19      7.79 o 
   3  -5   9        0.55        0.00      5.50 o 
   4  -5   9        5.52       10.73      5.34 o 
   5  -5   9        4.11       15.25      6.45 o 
   6  -5   9       40.84       44.64      7.90 o 
  -8  -4   9       16.12       16.01      7.35 o 
  -7  -4   9        8.30        3.00      6.95 o 
  -6  -4   9       52.54       52.89      6.94 o 
  -5  -4   9      129.85      132.11      8.30 o 
  -4  -4   9       54.38       54.04      7.39 o 
  -3  -4   9       36.65       37.29      4.05 o 
  -2  -4   9      273.01      249.46     13.50 o 
  -1  -4   9      152.32      142.97      4.35 o 
   0  -4   9       29.12       23.32      3.65 o 
   1  -4   9      129.56      137.41      4.71 o 
   2  -4   9       39.69       44.81      5.74 o 
   3  -4   9      244.46      243.05      8.93 o 
   4  -4   9       19.09       21.10      5.54 o 
   5  -4   9       29.12       32.72      5.98 o 
   6  -4   9        0.00        0.00      6.50 o 
   7  -4   9        9.20       16.13      4.20 o 
  -8  -3   9        1.61        6.45      5.76 o 
  -7  -3   9       40.81       35.95      8.09 o 
  -6  -3   9       82.90       78.42      8.60 o 
  -5  -3   9       20.96       14.18      6.35 o 
  -4  -3   9      218.95      225.82      8.80 o 
  -3  -3   9       32.64       38.38      2.65 o 
  -2  -3   9        2.57        2.36      2.50 o 
  -1  -3   9      309.76      284.22      7.97 o 
   0  -3   9       19.67       16.56      2.20 o 
   1  -3   9      479.35      492.08     16.13 o 
   2  -3   9      757.05      715.23     12.26 o 
   3  -3   9      107.84       98.33      7.24 o 
   4  -3   9       14.96       21.26      6.23 o 
   5  -3   9       38.34       34.23      6.37 o 
   6  -3   9       32.90       36.32      7.15 o 
   7  -3   9        9.39        7.41      4.43 o 
   8  -3   9        1.27        6.28      4.82 o 
  -8  -2   9        6.58       11.07      7.85 o 
  -7  -2   9       11.96        7.25      5.71 o 
  -6  -2   9       16.16        9.20      7.41 o 
  -5  -2   9       55.39       58.10      7.08 o 
  -4  -2   9      305.32      314.05     10.05 o 
  -3  -2   9       99.18       99.89      3.90 o 
  -2  -2   9      263.97      249.79      4.90 o 
  -1  -2   9      801.05      783.82     10.37 o 
   0  -2   9      200.20      205.72      3.43 o 
   1  -2   9       37.65       41.35      3.76 o 
   2  -2   9      402.37      387.31      9.60 o 
   3  -2   9        7.77        6.69      5.90 o 
   4  -2   9       38.06       42.47      6.07 o 
   5  -2   9      121.38      117.91      7.17 o 
   6  -2   9      274.25      266.56      9.48 o 
   7  -2   9        2.99        8.81      5.26 o 
   8  -2   9        3.97        5.53      4.99 o 
  -7  -1   9       15.61       16.05      7.06 o 
  -6  -1   9       24.06       30.78      7.29 o 
  -5  -1   9       95.17       80.13      8.05 o 
  -3  -1   9       33.51       33.30      3.38 o 
  -2  -1   9       54.65       50.42      2.63 o 
  -1  -1   9       22.01       26.36      2.04 o 
   0  -1   9      302.82      331.27      3.48 o 
   1  -1   9        0.09        0.58      1.31 o 
   2  -1   9      356.66      349.87      9.22 o 
   3  -1   9      388.10      385.36      9.90 o 
   4  -1   9        3.23        0.12      5.51 o 
   5  -1   9      186.37      197.80      8.84 o 
   6  -1   9       13.10       16.18      5.36 o 
   7  -1   9       45.73       51.09      7.30 o 
   8  -1   9        8.28       12.50      3.78 o 
  -7   0   9        4.47       18.56      7.90 o 
  -6   0   9        0.21        4.96      5.79 o 
  -5   0   9       18.14       14.01      6.96 o 
  -3   0   9        3.43        0.27      3.28 o 
  -2   0   9        1.99        3.14      2.53 o 
  -1   0   9      579.78      531.19     10.27 o 
   0   0   9     1210.46     1218.37      9.40 o 
   1   0   9      152.25      150.29      2.87 o 
   2   0   9        0.21        0.08      1.69 o 
   3   0   9      641.08      609.10      9.12 o 
   4   0   9        0.58        0.00      6.07 o 
   5   0   9       48.18       53.86      6.90 o 
   6   0   9      252.11      243.22      9.41 o 
   7   0   9       68.54       79.53      6.90 o 
   8   0   9        0.17        0.68      3.98 o 
   9   0   9       12.06        9.56      4.51 o 
  -6   1   9       42.67       53.67      7.53 o 
  -5   1   9       23.07       30.78      6.36 o 
  -4   1   9        7.45        5.55      5.97 o 
  -3   1   9        0.31        0.71      4.58 o 
  -2   1   9       38.30       37.46      3.12 o 
  -1   1   9       58.36       58.13      3.17 o 
   0   1   9        0.68        1.73      2.65 o 
   1   1   9        6.04        5.58      1.35 o 
   2   1   9      161.44      162.23      2.70 o 
   3   1   9      731.08      748.11      9.80 o 
   4   1   9      325.71      317.47      4.98 o 
   5   1   9        0.34        0.64      2.58 o 
   6   1   9       58.99       59.06      6.13 o 
   7   1   9        1.04        0.58      5.73 o 
   8   1   9        0.00        2.02      4.32 o 
   9   1   9       25.89       26.01      4.73 o 
  -7   2   9       49.93       51.10      9.51 o 
  -5   2   9        0.09        5.66      7.36 o 
  -4   2   9        6.08       14.38      5.97 o 
  -3   2   9      119.83      107.35     12.05 o 
  -2   2   9        0.43        0.00      3.04 o 
  -1   2   9       17.83       15.25      3.16 o 
   0   2   9      589.69      517.44      7.45 o 
   1   2   9      159.79      163.88      3.28 o 
   2   2   9       23.38       27.24      2.25 o 
   3   2   9      362.62      353.88      3.63 o 
   4   2   9      191.84      199.42      6.34 o 
   5   2   9      110.92      109.73      3.91 o 
   6   2   9        9.08        6.34      2.84 o 
   7   2   9        9.06        9.22      3.29 o 
   8   2   9        0.77        0.00      4.28 o 
   9   2   9        7.62        8.35      4.43 o 
  -6   3   9        9.51        5.68      9.21 o 
  -5   3   9       10.65        5.08      6.96 o 
  -4   3   9      131.22      123.66      8.62 o 
  -3   3   9       49.15       52.51      9.75 o 
  -2   3   9        0.77        4.06      3.81 o 
  -1   3   9      752.75      729.64      7.04 o 
   0   3   9       21.81       29.11      3.23 o 
   1   3   9      360.53      353.04      4.99 o 
   2   3   9        0.09        1.70      2.20 o 
   3   3   9      139.41      129.13      2.61 o 
   4   3   9       32.06       25.65      3.11 o 
   5   3   9       15.83       17.46      3.13 o 
   6   3   9        6.34        6.12      3.18 o 
   7   3   9        1.28        2.65      3.26 o 
   8   3   9       13.17       13.37      2.89 o 
   9   3   9        0.32        2.82      3.78 o 
  -6   4   9       14.08       17.18      9.30 o 
  -5   4   9        0.34        3.79      8.62 o 
  -4   4   9       24.81       30.09      8.33 o 
  -3   4   9      108.24      108.23      5.71 o 
  -2   4   9        1.83        3.12      4.64 o 
  -1   4   9        2.73        4.26      3.56 o 
   0   4   9     1288.59     1250.63      8.59 o 
   1   4   9      101.93       90.26      3.33 o 
   2   4   9        0.00        0.00      2.74 o 
   3   4   9      276.03      228.83      4.61 o 
   4   4   9       10.11        6.94      3.17 o 
   5   4   9      124.87      125.07      4.70 o 
   6   4   9       10.48        8.99      3.24 o 
   7   4   9       54.30       60.87      3.88 o 
   8   4   9       11.31       12.56      2.94 o 
   9   4   9        3.73        4.07      3.73 o 
  -6   5   9        0.02        2.88      8.60 o 
  -5   5   9        1.85       12.20      9.34 o 
  -4   5   9       38.70       33.26      8.38 o 
  -3   5   9      151.37      133.82      9.58 o 
  -2   5   9      135.39      113.59      5.74 o 
  -1   5   9      110.29       98.20      5.32 o 
   0   5   9      369.21      372.81      5.08 o 
   1   5   9      319.21      319.56      7.25 o 
   2   5   9        8.75       12.22      2.78 o 
   3   5   9      124.92      139.69      4.24 o 
   4   5   9       10.37        7.84      2.95 o 
   5   5   9        0.01        1.17      2.99 o 
   6   5   9        2.18        5.62      3.46 o 
   7   5   9        4.02        4.90      3.51 o 
   8   5   9       14.35       14.04      3.02 o 
   9   5   9        9.67       11.96      4.58 o 
  -5   6   9        0.21       12.41      9.91 o 
  -4   6   9        0.51        9.96      9.03 o 
  -3   6   9        6.98        6.69      6.87 o 
  -2   6   9       95.79      101.00      6.00 o 
  -1   6   9        0.15        2.45      4.24 o 
   1   6   9      345.54      342.79      4.87 o 
   2   6   9        4.75       10.94      2.82 o 
   3   6   9       76.25       69.27      3.79 o 
   4   6   9        8.42       14.17      3.26 o 
   5   6   9        0.09        3.34      2.85 o 
   6   6   9       11.87       10.95      3.06 o 
   7   6   9        9.89       11.89      3.47 o 
   8   6   9       51.37       48.98      4.63 o 
   9   6   9       50.90       52.68      4.78 o 
  -4   7   9       38.49       49.28      9.90 o 
  -3   7   9      122.75      132.04     10.26 o 
  -2   7   9       14.15       11.56      4.94 o 
  -1   7   9       63.82       58.34      6.72 o 
   0   7   9      101.96      118.09      5.01 o 
   1   7   9      235.58      247.73      5.58 o 
   2   7   9       31.38       26.45      3.02 o 
   3   7   9       53.65       51.12      3.68 o 
   4   7   9      212.41      179.60      4.69 o 
   5   7   9       12.14        9.92      3.24 o 
   6   7   9        0.64        1.26      2.57 o 
   7   7   9        0.62        0.00      2.58 o 
   8   7   9       19.70       22.09      3.97 o 
   9   7   9        5.02        5.02      3.99 o 
  -4   8   9        5.95        9.54     10.18 o 
  -3   8   9       27.57       37.10     10.01 o 
  -2   8   9       52.72       63.95      5.97 o 
  -1   8   9       32.28       38.70      5.44 o 
   0   8   9       17.38       23.16      4.57 o 
   1   8   9      142.20      142.85      5.03 o 
   2   8   9      457.34      452.91      9.21 o 
   3   8   9       75.30       74.05      4.72 o 
   4   8   9        5.23        4.09      3.19 o 
   5   8   9       74.60       85.42      4.48 o 
   6   8   9        1.15        2.63      3.07 o 
   7   8   9        7.87        9.59      3.02 o 
   8   8   9        9.63       10.75      3.59 o 
   9   8   9       12.61       10.02      3.26 o 
  -3   9   9       63.53       65.53     10.44 o 
  -2   9   9       70.10       87.26      9.76 o 
  -1   9   9        0.81        5.46      4.18 o 
   0   9   9        0.10        0.14      4.04 o 
   1   9   9       24.16       26.31      4.32 o 
   2   9   9       33.57       24.38      4.04 o 
   3   9   9        3.32        6.44      4.55 o 
   4   9   9        1.45        1.01      3.23 o 
   5   9   9       91.78       91.74      4.20 o 
   6   9   9        0.29        3.53      3.30 o 
   7   9   9       20.86       19.28      4.49 o 
   8   9   9        9.06       12.19      4.32 o 
   9   9   9        0.56        0.95      4.56 o 
  -2  10   9       29.07       51.12     17.32 o 
  -1  10   9       22.28       32.27      5.80 o 
   0  10   9        0.13        2.99      4.76 o 
   1  10   9        0.65        2.36      4.54 o 
   2  10   9       10.27       13.12      4.53 o 
   3  10   9        0.77        2.52      4.62 o 
   4  10   9        6.23       10.78      4.89 o 
   5  10   9        6.09        4.65      3.28 o 
   6  10   9       27.14       27.03      4.55 o 
   7  10   9        1.13        0.83      4.69 o 
   8  10   9       10.01       13.88      4.52 o 
  -1  11   9       13.71       18.64      6.56 o 
   0  11   9       15.65       14.82      4.96 o 
   1  11   9       62.23       58.99      4.74 o 
   2  11   9       12.08       20.53      6.63 o 
   3  11   9        6.47        9.87      4.58 o 
   4  11   9        4.40        4.77      4.89 o 
   5  11   9       13.10       13.79      6.39 o 
   6  11   9        1.84        5.53      4.68 o 
   7  11   9        6.56        9.08      5.08 o 
   8  11   9        4.13        7.60      4.85 o 
   0  12   9        3.38        4.90      4.59 o 
   1  12   9       29.27       23.87      7.96 o 
   2  12   9       20.62       32.27      8.78 o 
   3  12   9        6.05        8.24      4.85 o 
   4  12   9        0.50        2.15      4.54 o 
   5  12   9        0.64        1.33      7.39 o 
   6  12   9        0.21        4.45      4.39 o 
   7  12   9        0.03        2.75      4.53 o 
   3  13   9        0.00        3.32      5.14 o 
   4  13   9        2.29        3.01      4.67 o 
   5  13   9        4.01        5.13      4.81 o 
  -2 -11  10       12.57        6.26      7.96 o 
  -4 -10  10        0.51        1.38      5.79 o 
  -3 -10  10       28.48       30.09      6.88 o 
  -2 -10  10        3.12        0.00      7.26 o 
  -1 -10  10        7.24        1.31      7.80 o 
   0 -10  10        7.09       10.88      7.54 o 
   1 -10  10       17.28       28.51      8.72 o 
  -5  -9  10        1.21        2.43      4.76 o 
  -4  -9  10       63.35       63.85      7.34 o 
  -3  -9  10       27.09       28.75      6.26 o 
  -2  -9  10       21.28       19.48      6.59 o 
  -1  -9  10        0.49        0.93      7.31 o 
   0  -9  10        0.86        0.51      6.17 o 
   1  -9  10        6.29        7.76      4.65 o 
   2  -9  10        5.56       12.29      5.10 o 
   3  -9  10        6.96        7.49      6.47 o 
  -6  -8  10        3.63        8.88      6.53 o 
  -5  -8  10        7.56        5.48      4.93 o 
  -4  -8  10       17.33       15.68      5.49 o 
  -3  -8  10       17.92       23.25      6.56 o 
  -2  -8  10        3.76        7.93      5.29 o 
  -1  -8  10       23.54       18.92      6.50 o 
   0  -8  10        0.11        2.13      3.82 o 
   1  -8  10       29.04       40.05      4.86 o 
   2  -8  10       12.17       19.95      6.01 o 
   3  -8  10        7.16        1.67      5.73 o 
   4  -8  10        0.16        1.83      5.30 o 
  -6  -7  10        0.01        1.68      6.85 o 
  -5  -7  10        1.96        1.20      6.71 o 
  -4  -7  10        0.01        1.09      4.49 o 
  -3  -7  10       70.61       75.73      7.05 o 
  -2  -7  10        2.61        0.10      5.56 o 
   0  -7  10      125.99      126.33      4.97 o 
   1  -7  10       28.10       25.02      3.97 o 
   2  -7  10        0.12        2.07      5.84 o 
   3  -7  10       22.61       26.83      5.56 o 
   4  -7  10       16.87       16.05      7.07 o 
  -7  -6  10       24.71       24.08      6.99 o 
  -6  -6  10        5.49       16.09      6.57 o 
  -5  -6  10        3.46        6.50      5.91 o 
  -4  -6  10       21.67       27.03      4.35 o 
  -3  -6  10       28.89       26.51      4.14 o 
  -2  -6  10       11.36       12.78      5.11 o 
  -1  -6  10       40.13       29.29      4.13 o 
   0  -6  10      249.86      236.90      7.09 o 
   1  -6  10      102.73      104.53      5.02 o 
   2  -6  10        8.07        8.72      5.48 o 
   3  -6  10      246.17      268.88     10.18 o 
   4  -6  10        4.82        8.56      6.34 o 
   5  -6  10       26.71       28.47      6.04 o 
  -7  -5  10        4.87        4.58      7.70 o 
  -6  -5  10       58.14       63.57      7.80 o 
  -5  -5  10        1.68        0.00      5.75 o 
  -4  -5  10        7.15        8.00      3.97 o 
  -3  -5  10        1.58        1.24      3.55 o 
  -2  -5  10       16.62       12.41      2.86 o 
  -1  -5  10       19.81       14.73      3.26 o 
   0  -5  10        0.77        0.00      3.20 o 
   1  -5  10       97.87       99.59      4.77 o 
   2  -5  10        0.04        0.00      5.76 o 
   3  -5  10      157.93      164.95      8.44 o 
   4  -5  10      309.06      298.33     10.68 o 
   5  -5  10       17.13       21.02      6.76 o 
   6  -5  10        0.74        0.87      5.44 o 
  -6  -4  10       35.65       45.50      6.50 o 
  -5  -4  10        7.09        9.73      6.27 o 
  -4  -4  10        4.14        0.03      6.63 o 
  -3  -4  10       33.28       35.51      4.00 o 
  -2  -4  10        5.23        6.37      2.45 o 
  -1  -4  10       27.92       38.82      3.32 o 
   0  -4  10      127.60      111.54      6.18 o 
   1  -4  10      117.07      102.40      4.41 o 
   2  -4  10        4.08        5.48      5.82 o 
   3  -4  10       56.08       51.54      6.71 o 
   4  -4  10      261.61      273.68     10.08 o 
   5  -4  10       86.66       89.49      7.18 o 
   6  -4  10        0.10        4.09      7.24 o 
   7  -4  10       55.08       62.19      5.69 o 
  -7  -3  10        3.73        5.93      6.40 o 
  -6  -3  10        5.01        0.00      7.74 o 
  -5  -3  10       47.02       57.83      6.61 o 
  -4  -3  10       46.81       58.26      7.27 o 
  -3  -3  10       33.16       34.36      3.28 o 
  -2  -3  10      174.98      180.95      4.92 o 
  -1  -3  10       35.70       32.16      2.71 o 
   0  -3  10        0.04        1.65      3.17 o 
   1  -3  10      104.06       93.58      4.09 o 
   2  -3  10        8.45       13.78      5.50 o 
   3  -3  10        0.93        5.76      5.62 o 
   4  -3  10       66.47       68.02      6.62 o 
   5  -3  10       64.65       51.85      6.71 o 
   6  -3  10       26.50       27.82      7.23 o 
   7  -3  10       78.07       75.76      8.38 o 
  -7  -2  10        1.77        3.78      7.80 o 
  -6  -2  10       13.64       11.80      6.87 o 
  -4  -2  10        3.64        5.68      6.26 o 
  -3  -2  10        8.03       12.01      3.08 o 
  -2  -2  10       28.53       23.08      2.58 o 
  -1  -2  10      205.26      206.95      3.11 o 
   0  -2  10       46.95       35.78      2.23 o 
   1  -2  10       33.75       40.95      2.85 o 
   2  -2  10        0.00        0.75      5.79 o 
   3  -2  10       72.51       63.64      7.09 o 
   4  -2  10        1.47        0.56      5.42 o 
   5  -2  10      112.22      111.32      7.44 o 
   6  -2  10       12.81       12.35      6.50 o 
   7  -2  10        0.07        3.52      7.15 o 
   8  -2  10       80.18       84.01      5.88 o 
  -7  -1  10        0.54        1.83      6.22 o 
  -6  -1  10        7.86        7.90      6.18 o 
  -5  -1  10       21.21       19.40      6.93 o 
  -4  -1  10        0.74        0.00      6.80 o 
  -3  -1  10       58.79       58.21      3.89 o 
  -2  -1  10       62.64       64.45      2.84 o 
  -1  -1  10      162.89      171.77      3.12 o 
   0  -1  10       93.57       85.88      2.49 o 
   1  -1  10        0.21        0.16      2.30 o 
   2  -1  10      183.57      199.69      4.69 o 
   3  -1  10        1.90        4.21      5.61 o 
   4  -1  10        3.13        4.72      5.54 o 
   5  -1  10        0.46        0.60      6.02 o 
   6  -1  10        1.00        3.23      6.36 o 
   7  -1  10       10.10        9.78      5.37 o 
   8  -1  10       18.38       17.54      4.73 o 
  -7   0  10        7.79       20.95      8.42 o 
  -6   0  10       27.03       28.70      6.25 o 
  -5   0  10       39.12       45.99      8.07 o 
  -4   0  10        7.00        4.76      5.94 o 
  -3   0  10       13.67       11.12      2.66 o 
  -2   0  10       11.66       12.84      2.59 o 
  -1   0  10      583.53      626.70     13.74 o 
   0   0  10        9.47       10.22      1.94 o 
   1   0  10      229.20      212.29      2.66 o 
   2   0  10      269.06      248.21      4.13 o 
   3   0  10        1.40        1.85      2.97 o 
   4   0  10       31.56       28.53      6.44 o 
   5   0  10       19.73       19.88      6.15 o 
   6   0  10        2.74        4.83      5.78 o 
   7   0  10        1.24        0.96      5.68 o 
   8   0  10        0.05        0.06      4.03 o 
  -7   1  10        6.59        0.00      8.32 o 
  -6   1  10       17.29       24.29      6.30 o 
  -5   1  10       33.74       34.53      6.55 o 
  -4   1  10       42.38       40.57      6.42 o 
  -3   1  10        0.01        0.00      5.61 o 
  -2   1  10       48.08       43.33      3.09 o 
  -1   1  10      238.60      250.86      4.56 o 
   0   1  10       84.97       69.31      3.31 o 
   1   1  10     1017.55      993.18      8.29 o 
   2   1  10        5.97        6.88      1.89 o 
   3   1  10       72.75       76.85      3.09 o 
   4   1  10      249.42      258.16      9.16 o 
   5   1  10       52.11       64.62      6.95 o 
   6   1  10       76.46       83.88      7.18 o 
   7   1  10        4.78        0.73      5.53 o 
   8   1  10        0.24        3.01      4.34 o 
   9   1  10        0.43        3.74      4.62 o 
  -6   2  10        1.21        0.00      6.93 o 
  -5   2  10       81.89       81.79      8.53 o 
  -4   2  10       32.84       36.17      7.01 o 
  -3   2  10        1.53        3.47      3.75 o 
  -2   2  10      211.97      202.21      6.53 o 
  -1   2  10        9.94        9.02      3.08 o 
   0   2  10       58.41       54.22      3.39 o 
   1   2  10       87.76       68.25      2.95 o 
   2   2  10     1275.31     1234.47      6.48 o 
   3   2  10       16.67       13.46      2.75 o 
   4   2  10        1.60        2.49      2.53 o 
   5   2  10      255.56      272.41      6.39 o 
   6   2  10        3.24        1.79      5.03 o 
   7   2  10       26.58       26.45      5.39 o 
   8   2  10       11.53       16.04      4.55 o 
   9   2  10        4.54        5.47      4.42 o 
  -6   3  10        1.85        0.99      7.71 o 
  -5   3  10       19.13       17.61      9.24 o 
  -4   3  10       51.92       29.51      8.67 o 
  -3   3  10        0.68        7.61      6.63 o 
  -2   3  10       69.76       79.78      4.76 o 
  -1   3  10        2.85        2.32      3.03 o 
   0   3  10      238.18      236.57      7.53 o 
   1   3  10      501.73      498.74      5.15 o 
   2   3  10       28.76       34.61      2.49 o 
   3   3  10      101.62       97.79      3.74 o 
   4   3  10      145.22      121.94      5.74 o 
   5   3  10      294.75      298.92     16.86 o 
   6   3  10        0.00        0.48      3.04 o 
   7   3  10       30.83       31.55      5.41 o 
   8   3  10       32.53       42.10      5.00 o 
   9   3  10        0.34        4.00      4.58 o 
  -6   4  10       13.28        8.02      8.89 o 
  -5   4  10        1.58        0.00      8.58 o 
  -4   4  10       21.22       15.25      6.97 o 
  -3   4  10       11.08        6.78      4.87 o 
  -2   4  10       29.70       20.96      4.61 o 
  -1   4  10      491.20      453.90      6.26 o 
   0   4  10       87.39       75.44      3.90 o 
   1   4  10      267.76      255.82      4.26 o 
   2   4  10      102.07       86.02      3.88 o 
   3   4  10       30.48       29.36      3.18 o 
   4   4  10        5.67        3.00      3.05 o 
   5   4  10      138.32      130.77      4.70 o 
   6   4  10       82.51       76.79      3.92 o 
   7   4  10        1.17        0.87      3.44 o 
   8   4  10        0.88        4.65      3.22 o 
   9   4  10       15.48       11.26      6.77 o 
  -5   5  10        3.63        3.83      8.38 o 
  -4   5  10       11.71       16.18      8.94 o 
  -3   5  10       29.50       36.83      8.60 o 
  -2   5  10        0.32        0.91      4.19 o 
  -1   5  10      152.34      147.87      9.71 o 
   0   5  10       11.36       13.05      3.46 o 
   1   5  10      348.14      325.66      4.82 o 
   2   5  10      123.74       98.09      3.25 o 
   3   5  10       12.43       11.54      3.36 o 
   4   5  10       22.05       21.86      3.25 o 
   5   5  10        3.38        3.89      2.94 o 
   6   5  10       41.17       40.48      3.60 o 
   7   5  10       13.79        9.47      3.19 o 
   8   5  10        1.65        1.81      3.21 o 
   9   5  10       31.67       24.47      4.23 o 
  -5   6  10       10.99        7.50      9.52 o 
  -4   6  10       38.51       63.59      9.99 o 
  -3   6  10        0.21        1.11      6.76 o 
  -2   6  10        6.60        7.19      4.30 o 
  -1   6  10        4.93        5.68      4.50 o 
   0   6  10      173.43      176.90      5.81 o 
   1   6  10       19.40       13.95      3.02 o 
   2   6  10        7.70        7.50      2.82 o 
   3   6  10       20.47       20.74      3.49 o 
   4   6  10       17.46       15.82      3.35 o 
   5   6  10        0.07        2.42      3.51 o 
   6   6  10        0.92        1.13      3.03 o 
   7   6  10        8.78        9.40      3.76 o 
   8   6  10        0.34        1.17      3.82 o 
   9   6  10        1.42        2.27      6.35 o 
  -4   7  10        0.86       10.70      9.35 o 
  -3   7  10       87.60      115.64     10.34 o 
  -2   7  10       30.34       27.43      5.32 o 
  -1   7  10        9.40       13.33      4.89 o 
   0   7  10        4.38        7.91      3.92 o 
   1   7  10        6.94       10.28      3.20 o 
   2   7  10        2.63        2.44      3.13 o 
   3   7  10      126.19      118.82      5.54 o 
   4   7  10        6.69       10.54      3.13 o 
   5   7  10       67.53       67.56      3.84 o 
   6   7  10        0.22        0.25      3.00 o 
   7   7  10        1.53        0.69      2.77 o 
   8   7  10       26.06       24.54      3.64 o 
   9   7  10        3.66        6.47      4.41 o 
  -3   8  10       26.37       33.40     10.08 o 
  -2   8  10        8.57        3.58      5.01 o 
  -1   8  10       23.45       36.68      4.99 o 
   0   8  10       18.50       25.36      4.51 o 
   1   8  10        0.65        2.18      4.04 o 
   2   8  10       84.20       82.30      3.63 o 
   3   8  10        4.94        7.20      3.57 o 
   4   8  10       87.28       92.18      4.39 o 
   5   8  10       42.55       33.42      3.35 o 
   6   8  10        0.73        0.40      2.81 o 
   7   8  10       52.21       55.05      3.64 o 
   8   8  10       22.75       27.14      3.71 o 
   9   8  10       11.40        9.29      3.85 o 
  -2   9  10        0.40       12.09      9.48 o 
  -1   9  10       75.84       86.56      5.75 o 
   0   9  10       55.04       66.50      7.00 o 
   1   9  10       59.60       58.55      4.46 o 
   2   9  10        3.99        5.47      7.51 o 
   3   9  10        9.45       13.51      3.99 o 
   4   9  10        0.01        1.44      3.78 o 
   5   9  10        0.50        1.40      3.23 o 
   6   9  10       17.56       21.72      3.30 o 
   7   9  10        7.72        6.16      4.74 o 
   8   9  10        1.90        5.73      4.45 o 
  -2  10  10       37.43       47.75      6.77 o 
  -1  10  10      106.02      108.15      6.47 o 
   0  10  10       18.46       15.33      4.25 o 
   1  10  10       28.42       21.49      4.41 o 
   2  10  10        6.83       11.83      7.81 o 
   3  10  10        0.31        2.04      4.28 o 
   4  10  10       52.59       61.56      6.14 o 
   5  10  10        1.38        1.70      3.63 o 
   6  10  10        1.22        5.10      4.98 o 
   7  10  10        2.06        4.95      4.39 o 
   8  10  10        7.20        7.33      4.83 o 
   0  11  10       44.55       48.02      5.02 o 
   1  11  10        0.17        4.06      5.22 o 
   2  11  10        2.42       10.66      5.07 o 
   3  11  10       10.42       17.72      5.23 o 
   4  11  10       21.13       25.84      5.57 o 
   5  11  10       12.30       10.88      4.58 o 
   6  11  10        2.11        3.31      4.45 o 
   7  11  10        3.35        1.63      4.47 o 
   2  12  10        0.36       10.81      6.06 o 
   3  12  10        0.39        3.82      4.78 o 
   4  12  10        2.04        2.16      4.68 o 
   5  12  10       26.10       19.80      5.13 o 
   6  12  10        0.28        7.73      5.37 o 
  -3 -10  11        8.67        8.28      6.02 o 
  -2 -10  11        0.10        4.73      5.92 o 
  -1 -10  11       23.82       26.57      7.36 o 
   0 -10  11        0.87        0.00      7.03 o 
  -4  -9  11        0.00        0.00      5.17 o 
  -3  -9  11        0.12        1.73      5.60 o 
  -2  -9  11       58.97       69.75      7.79 o 
  -1  -9  11       10.58        9.19      6.30 o 
   1  -9  11        0.26        1.45      6.60 o 
   2  -9  11       44.78       48.10      9.35 o 
  -5  -8  11        0.59        0.78      4.70 o 
  -4  -8  11       27.07       27.21      4.95 o 
  -3  -8  11        1.47        0.00      6.27 o 
  -2  -8  11       19.25       24.43      6.40 o 
  -1  -8  11       11.56        8.22      6.83 o 
   0  -8  11        2.54        4.04      6.96 o 
   1  -8  11        9.34        7.74      4.52 o 
   2  -8  11        0.52        4.66      4.14 o 
   3  -8  11       37.67       43.84      7.54 o 
  -6  -7  11        0.14        0.00      6.42 o 
  -5  -7  11        0.13        4.19      7.35 o 
  -4  -7  11        0.27        1.53      5.61 o 
  -3  -7  11        7.17        5.55      5.80 o 
  -2  -7  11       20.75       21.56      5.10 o 
  -1  -7  11       62.58       61.89      7.03 o 
   0  -7  11        1.14        2.62      3.57 o 
   1  -7  11       44.61       42.71      4.23 o 
   2  -7  11       77.24       80.15     13.24 o 
   3  -7  11       39.67       44.84      7.36 o 
   4  -7  11        0.02        0.00      6.73 o 
  -6  -6  11        0.01        5.38      7.55 o 
  -5  -6  11        1.55        8.87      5.95 o 
  -4  -6  11        1.87        2.64      4.29 o 
  -3  -6  11       11.11       11.07      3.89 o 
  -2  -6  11        0.02        1.80      4.68 o 
  -1  -6  11        1.53        1.80      3.21 o 
   0  -6  11       26.82       23.65      3.73 o 
   1  -6  11        4.99        6.94      3.81 o 
   2  -6  11       78.35       91.41      5.32 o 
   3  -6  11        6.20        4.64      6.18 o 
   4  -6  11        8.30        4.88      6.25 o 
   5  -6  11       26.91       23.04      6.91 o 
  -6  -5  11        0.50        3.82      6.66 o 
  -5  -5  11        0.44        2.26      6.68 o 
  -4  -5  11       37.17       39.23      6.67 o 
  -3  -5  11        0.06        1.15      3.93 o 
  -2  -5  11       39.06       34.39      3.99 o 
  -1  -5  11        9.99       11.41      3.05 o 
   0  -5  11        1.21        2.64      3.65 o 
   1  -5  11        0.13        1.67      3.36 o 
   2  -5  11       30.30       35.13      4.42 o 
   3  -5  11       30.14       32.90      6.89 o 
   4  -5  11       11.69       16.96      7.04 o 
   5  -5  11        5.45        7.00      5.92 o 
   6  -5  11       13.74       21.95      7.91 o 
  -6  -4  11        1.73        4.65      6.87 o 
  -5  -4  11       13.94       15.35      6.42 o 
  -4  -4  11        6.91       10.41      6.77 o 
  -3  -4  11       40.50       39.07      3.97 o 
  -2  -4  11       32.75       30.27      3.54 o 
  -1  -4  11       21.58       25.70      2.93 o 
   0  -4  11      107.67       96.51      4.42 o 
   1  -4  11      172.72      161.34      5.21 o 
   2  -4  11       19.94       25.00      4.05 o 
   3  -4  11        1.70        1.45      5.10 o 
   4  -4  11       20.08       25.17      7.14 o 
   5  -4  11        2.16        8.43      6.55 o 
   6  -4  11        2.13        3.68      5.78 o 
  -7  -3  11       25.16       26.69      8.40 o 
  -6  -3  11        0.06        0.87      8.07 o 
  -5  -3  11        8.35       10.64      6.82 o 
  -4  -3  11       38.15       32.18      6.04 o 
  -3  -3  11       33.25       31.80      6.11 o 
  -2  -3  11        0.33        1.21      2.47 o 
  -1  -3  11        0.84        0.24      2.39 o 
   0  -3  11      435.28      436.56      9.97 o 
   1  -3  11       92.14       86.09      4.27 o 
   2  -3  11       12.63       12.70      4.45 o 
   3  -3  11       35.98       40.94      6.15 o 
   4  -3  11       23.53       20.13      5.89 o 
   5  -3  11        1.73        2.62      5.37 o 
   6  -3  11        3.28        8.20      5.65 o 
   7  -3  11        5.84        6.10      7.04 o 
  -7  -2  11       34.05       36.69      7.25 o 
  -6  -2  11       17.08       28.14      6.80 o 
  -5  -2  11        6.82        3.53      5.79 o 
  -4  -2  11       65.53       60.69      6.79 o 
  -3  -2  11       25.43       25.84      3.28 o 
  -2  -2  11       30.03       30.01      2.78 o 
  -1  -2  11      146.59      130.83      3.73 o 
   0  -2  11      211.00      227.43      6.41 o 
   1  -2  11      650.57      654.85      5.24 o 
   2  -2  11      168.48      177.25      5.03 o 
   3  -2  11        0.38        0.00      6.07 o 
   4  -2  11       53.37       50.47      6.55 o 
   5  -2  11        9.56       12.29      6.83 o 
   6  -2  11       34.71       39.18      7.66 o 
   7  -2  11        0.02        1.14      6.39 o 
  -6  -1  11       67.32       84.21      9.52 o 
  -5  -1  11        2.27        3.13      6.12 o 
  -4  -1  11        3.59        3.12      7.07 o 
  -3  -1  11      185.04      189.21      5.22 o 
  -2  -1  11       30.09       29.67      3.70 o 
  -1  -1  11       33.78       35.40      2.23 o 
   0  -1  11      258.25      248.29      4.37 o 
   1  -1  11      222.49      232.63      3.38 o 
   2  -1  11      132.89      127.46      4.32 o 
   3  -1  11      120.67      115.64      7.73 o 
   4  -1  11      127.27      122.41      8.17 o 
   5  -1  11        9.54        6.86      5.97 o 
   6  -1  11       10.83        9.56      6.08 o 
   7  -1  11       69.89       74.70      8.44 o 
   8  -1  11        7.30        7.99      4.65 o 
  -6   0  11        3.32        7.89      7.74 o 
  -5   0  11       24.22       34.12      6.52 o 
  -4   0  11        7.30        8.72      6.79 o 
  -3   0  11       70.97       70.69      4.40 o 
  -2   0  11       94.24       77.58      3.41 o 
  -1   0  11      128.18      129.28      3.62 o 
   0   0  11      211.14      221.25      3.55 o 
   1   0  11       12.12       13.86      2.57 o 
   2   0  11       76.15       69.55      3.03 o 
   3   0  11      137.97      145.86      7.60 o 
   4   0  11      144.88      150.94      8.21 o 
   5   0  11       19.55       25.88      6.78 o 
   6   0  11        4.28        3.74      6.76 o 
   7   0  11       77.25       82.82      8.34 o 
   8   0  11        4.31        6.94      5.47 o 
  -6   1  11        7.11       11.94      6.67 o 
  -5   1  11        7.48        9.60      6.57 o 
  -4   1  11       33.38       26.14      7.29 o 
  -3   1  11        0.00        0.74      3.49 o 
  -2   1  11      402.40      377.56      5.39 o 
  -1   1  11       30.71       30.95      3.09 o 
   0   1  11      150.23      135.89      3.34 o 
   1   1  11      226.14      206.74      3.50 o 
   2   1  11       38.28       37.49      3.31 o 
   3   1  11      501.30      495.24      8.04 o 
   4   1  11        4.51        8.81      6.30 o 
   5   1  11       73.89       67.41      6.95 o 
   6   1  11        1.72        2.40      6.19 o 
   7   1  11        0.54        2.37      5.74 o 
   8   1  11       50.46       52.34      7.19 o 
  -6   2  11        0.98        0.00      7.98 o 
  -5   2  11        0.26        7.00      7.41 o 
  -4   2  11        2.65       11.17      6.62 o 
  -3   2  11      101.30      100.83      7.98 o 
  -2   2  11       30.32       37.94      3.46 o 
  -1   2  11      112.35      111.98      4.62 o 
   0   2  11        3.26        7.80      2.98 o 
   1   2  11       90.70       83.69      3.00 o 
   2   2  11      178.30      174.62      3.18 o 
   3   2  11       23.29       27.19      2.82 o 
   4   2  11      303.10      292.31      9.64 o 
   5   2  11        1.76        3.92      6.09 o 
   6   2  11        4.48       10.04      6.02 o 
   7   2  11        6.04        7.35      5.52 o 
   8   2  11       38.99       39.09      6.18 o 
  -6   3  11       34.01       35.25     10.19 o 
  -5   3  11       16.17       11.87      9.05 o 
  -3   3  11       38.33       35.02      6.99 o 
  -2   3  11        3.56        5.57      4.62 o 
  -1   3  11      202.56      205.57      4.70 o 
   0   3  11       77.13       72.23      3.16 o 
   1   3  11       99.95       94.84      3.18 o 
   2   3  11      382.14      383.74      5.33 o 
   3   3  11        0.74        0.77      2.93 o 
   4   3  11        6.37        9.82      2.69 o 
   5   3  11        1.24        0.00      2.91 o 
   6   3  11       14.45       13.68      6.04 o 
   7   3  11        1.73        2.90      6.14 o 
   8   3  11        0.10        2.29      5.51 o 
   9   3  11        7.80        5.44      4.75 o 
  -5   4  11        1.76        2.62      9.24 o 
  -4   4  11        0.01        0.00      8.61 o 
  -3   4  11        3.76        2.16      4.45 o 
  -2   4  11      133.25      135.73      6.06 o 
  -1   4  11       40.34       40.55      3.41 o 
   0   4  11      122.10      134.52      3.93 o 
   1   4  11      143.42      141.00      3.76 o 
   2   4  11        3.49        2.28      2.86 o 
   4   4  11        4.16        1.93      2.91 o 
   5   4  11        6.69        3.28      2.92 o 
   6   4  11       18.48       20.50      3.27 o 
   7   4  11        4.45       10.18      6.11 o 
   8   4  11        1.25        2.68      5.16 o 
   9   4  11        4.07        2.97      4.23 o 
  -5   5  11       61.64       68.67     10.04 o 
  -4   5  11       12.99       12.11      7.53 o 
  -3   5  11       24.83       27.82      7.04 o 
  -2   5  11        8.46        5.73      4.37 o 
  -1   5  11       14.38       16.28      4.75 o 
   1   5  11       61.43       69.59      3.50 o 
   2   5  11        1.00        1.69      3.00 o 
   3   5  11       91.44      100.95      4.15 o 
   4   5  11       63.01       46.57      3.56 o 
   5   5  11       16.70       19.08      3.32 o 
   6   5  11       30.22       33.65      3.37 o 
   7   5  11        3.03        2.12      3.30 o 
   8   5  11        0.10        0.79      4.70 o 
   9   5  11        2.06        4.09      6.39 o 
  -4   6  11        0.55        7.52      7.00 o 
  -3   6  11        7.20        7.29      8.72 o 
  -2   6  11      153.30      148.75      8.38 o 
  -1   6  11        8.98        8.93      4.37 o 
   0   6  11        4.25       12.41      4.14 o 
   1   6  11        0.49        1.29      2.99 o 
   2   6  11       16.87       15.45      5.66 o 
   3   6  11        0.18        3.17      3.23 o 
   4   6  11        5.91        5.50      3.15 o 
   5   6  11       28.53       36.43      3.56 o 
   6   6  11        5.30        4.14      3.20 o 
   7   6  11        0.47        2.66      3.27 o 
   8   6  11       15.18       14.99      3.50 o 
   9   6  11        6.02        6.27      6.04 o 
  -3   7  11       38.11       46.48      9.78 o 
  -2   7  11       20.18       17.24      6.00 o 
  -1   7  11      121.96      138.67      5.95 o 
   0   7  11       12.74       21.44      4.46 o 
   1   7  11       17.54       21.15      3.14 o 
   2   7  11        0.29        0.39      3.90 o 
   3   7  11        0.23        2.26      3.48 o 
   4   7  11       18.06       17.36      3.37 o 
   5   7  11       59.96       57.70      3.75 o 
   6   7  11       12.73       15.82      3.00 o 
   7   7  11       39.35       42.55      3.70 o 
   8   7  11       32.93       31.66      3.79 o 
  -3   8  11        9.08       21.92      9.89 o 
  -2   8  11       38.04       40.42      6.44 o 
  -1   8  11       21.95       26.24      6.29 o 
   0   8  11        2.68        4.59      4.54 o 
   1   8  11       96.11       99.51      4.63 o 
   2   8  11       40.99       33.53      4.08 o 
   3   8  11        0.25        2.61      3.44 o 
   4   8  11        0.01        1.31      3.60 o 
   5   8  11        0.49        2.15      3.29 o 
   6   8  11       33.94       42.92      3.81 o 
   7   8  11       22.54       26.99      3.63 o 
   8   8  11        0.01        4.51      3.49 o 
  -2   9  11        0.56       11.40     11.67 o 
  -1   9  11       22.28       23.71      5.40 o 
   0   9  11        8.54        6.82      4.74 o 
   1   9  11       30.30       32.01      4.70 o 
   2   9  11       39.17       28.28      6.81 o 
   3   9  11       94.65       93.03      4.60 o 
   4   9  11       10.32        9.78      3.42 o 
   5   9  11        2.68        1.85      3.20 o 
   6   9  11        0.25        0.74      3.54 o 
   7   9  11        7.44        8.02      4.64 o 
   8   9  11        1.78        5.84      7.88 o 
  -1  10  11        0.99        2.47      5.29 o 
   0  10  11       53.59       63.69      5.46 o 
   1  10  11       24.77       26.08      4.81 o 
   2  10  11        4.85        4.08      7.66 o 
   3  10  11       58.23       58.55      5.89 o 
   4  10  11        1.37        2.07      3.43 o 
   5  10  11       25.49       23.30      3.52 o 
   6  10  11       26.57       30.51      5.23 o 
   7  10  11        0.79        3.16      4.99 o 
   1  11  11        0.68        4.98      8.08 o 
   2  11  11        5.58       10.92      7.72 o 
   3  11  11        1.22        2.47      4.86 o 
   4  11  11       20.41       22.77      5.50 o 
   5  11  11       19.79       24.30      5.52 o 
   6  11  11        0.67        6.18      5.45 o 
   3  12  11        0.58        3.57      4.94 o 
   4  12  11        5.49       10.23      4.98 o 
   5  12  11        3.35        1.16      4.66 o 
  -2  -9  12        3.08        2.00      6.21 o 
   0  -9  12       10.10        6.81      7.49 o 
   1  -9  12       11.20       11.40      5.91 o 
  -4  -8  12        0.04        0.33      4.40 o 
  -3  -8  12       24.31       28.70      4.52 o 
  -2  -8  12       42.24       39.71      6.50 o 
  -1  -8  12        1.73        3.64      5.21 o 
   0  -8  12        8.76        1.14      7.27 o 
   1  -8  12        2.94        7.42      4.43 o 
   2  -8  12        7.73       13.03      4.27 o 
  -5  -7  12        1.26        5.58      6.69 o 
  -4  -7  12       20.17       19.09      4.55 o 
  -3  -7  12       12.00        8.90      4.46 o 
  -2  -7  12        0.00        1.48      5.83 o 
  -1  -7  12        4.64        0.00      5.06 o 
   0  -7  12        2.24        1.65      4.98 o 
   1  -7  12       35.95       40.34      4.98 o 
   2  -7  12        0.61        3.26      4.73 o 
   3  -7  12        1.43        6.42      7.21 o 
  -5  -6  12        0.02        5.53      5.49 o 
  -4  -6  12        8.84       10.62      4.10 o 
  -3  -6  12       48.54       46.20      4.88 o 
  -2  -6  12       29.74       28.83      4.33 o 
  -1  -6  12       69.60       70.03      6.37 o 
   0  -6  12        2.92        4.46      3.52 o 
   1  -6  12        0.53        3.50      4.03 o 
   2  -6  12        1.61        4.35      3.81 o 
   3  -6  12       17.82       12.71      6.03 o 
   4  -6  12       16.56       17.88      6.97 o 
  -6  -5  12        0.04        4.77      6.82 o 
  -5  -5  12       15.06       26.14      7.73 o 
  -4  -5  12        3.78        8.37      7.19 o 
  -2  -5  12      377.58      387.88     17.12 o 
  -1  -5  12        1.29        2.27      2.99 o 
   0  -5  12       38.29       38.89      4.06 o 
   1  -5  12       91.36       84.33      4.97 o 
   2  -5  12       32.12       27.75      4.34 o 
   3  -5  12        4.60        7.64      6.31 o 
   4  -5  12       18.02       16.36      7.21 o 
   5  -5  12       39.56       45.57      7.36 o 
  -6  -4  12        7.33        5.41      8.43 o 
  -5  -4  12        1.84        3.88      7.24 o 
  -4  -4  12        1.24        0.29      6.75 o 
  -3  -4  12        0.01        0.60      3.72 o 
  -2  -4  12      151.79      152.52      5.51 o 
  -1  -4  12      140.15      142.59      4.38 o 
   0  -4  12        1.12        0.05      3.25 o 
   1  -4  12      147.66      153.15      5.25 o 
   2  -4  12        3.97        5.40      3.40 o 
   3  -4  12        6.12        3.52      5.28 o 
   4  -4  12       91.07      100.30      8.53 o 
   5  -4  12        0.64        8.21      7.50 o 
   6  -4  12       21.43       24.64      8.12 o 
  -6  -3  12        1.14        1.63      8.27 o 
  -5  -3  12       21.19       19.25      7.64 o 
  -4  -3  12        4.37        7.15      6.12 o 
  -3  -3  12        0.00        1.45      5.20 o 
  -2  -3  12        3.14        4.29      2.67 o 
  -1  -3  12      165.05      163.51      5.75 o 
   0  -3  12        0.20        1.46      2.36 o 
   1  -3  12       25.22       24.89      3.48 o 
   2  -3  12      628.72      637.41     13.53 o 
   3  -3  12        2.11        1.52      5.60 o 
   4  -3  12        0.17        0.00      6.44 o 
   5  -3  12        7.63       12.05      7.29 o 
   6  -3  12        0.10        0.00      7.41 o 
  -6  -2  12       14.42       17.62      7.28 o 
  -5  -2  12       13.47       10.99      7.11 o 
  -4  -2  12       82.45       91.83      8.70 o 
  -3  -2  12        0.07        5.06      5.55 o 
  -2  -2  12        8.56        9.88      3.35 o 
  -1  -2  12        5.92        4.19      2.35 o 
   0  -2  12       69.78       63.51      3.02 o 
   1  -2  12       11.35       10.80      2.54 o 
   2  -2  12       99.81      104.64      8.03 o 
   3  -2  12       54.17       52.92      6.79 o 
   4  -2  12      101.00       99.16      8.19 o 
   5  -2  12       41.49       36.79      7.35 o 
   6  -2  12        0.86        0.00      6.86 o 
   7  -2  12        2.69        6.27      6.23 o 
  -6  -1  12        5.08        6.42      7.80 o 
  -5  -1  12       31.67       38.52      7.44 o 
  -4  -1  12       80.42       96.49      8.97 o 
  -3  -1  12       41.88       36.25      4.09 o 
  -2  -1  12        7.12        7.64      3.48 o 
  -1  -1  12        5.30        2.87      3.37 o 
   0  -1  12       10.84       12.24      2.51 o 
   1  -1  12       11.64       11.38      2.61 o 
   2  -1  12        8.87        9.63      2.56 o 
   3  -1  12      185.14      175.61      8.28 o 
   4  -1  12        8.05        5.85      5.60 o 
   5  -1  12       45.28       44.63      7.36 o 
   6  -1  12       46.86       47.58      8.15 o 
   7  -1  12        0.99        0.12      7.59 o 
  -6   0  12        1.21        6.69      7.45 o 
  -5   0  12       23.86       26.18      8.16 o 
  -3   0  12       55.09       53.02      4.24 o 
  -2   0  12       46.41       45.48      4.03 o 
  -1   0  12        3.70        3.57      2.61 o 
   0   0  12       43.14       50.94      3.07 o 
   1   0  12       22.42       21.53      2.88 o 
   2   0  12       44.60       35.10      2.74 o 
   3   0  12        3.96        3.42      4.11 o 
   4   0  12        0.30        5.02      5.50 o 
   5   0  12       38.36       35.85      6.70 o 
   6   0  12       11.56        5.16      6.65 o 
   7   0  12        8.47       12.55      7.49 o 
   8   0  12        1.94        0.55      5.41 o 
  -6   1  12       26.05       41.73      9.05 o 
  -5   1  12       21.57       29.31      8.41 o 
  -4   1  12       62.05       66.21      7.56 o 
  -3   1  12       65.87       78.61      8.12 o 
  -2   1  12       13.23        9.79      2.93 o 
  -1   1  12       66.04       61.31      3.25 o 
   0   1  12       19.43       23.98      2.71 o 
   1   1  12        1.06        1.78      3.60 o 
   2   1  12        1.84        3.70      2.47 o 
   3   1  12       19.36       16.89      4.13 o 
   4   1  12       37.45       33.85      6.95 o 
   5   1  12        5.37        5.18      5.60 o 
   6   1  12        7.83        9.02      6.71 o 
   7   1  12       45.26       42.78      7.23 o 
   8   1  12        0.12        6.34      5.35 o 
  -5   2  12        1.29        6.54      8.35 o 
  -4   2  12       57.20       63.79      7.52 o 
  -3   2  12       30.10       23.85      3.82 o 
  -2   2  12        3.44        1.87      3.02 o 
  -1   2  12       89.44       98.02      3.99 o 
   0   2  12       19.35       30.16      3.34 o 
   1   2  12        1.07        0.20      2.85 o 
   2   2  12      204.81      209.26     16.74 o 
   3   2  12       81.44       81.55      6.00 o 
   4   2  12        1.52        1.43      4.28 o 
   5   2  12        9.05        8.55      6.30 o 
   6   2  12        0.10        2.30      6.47 o 
   7   2  12        0.36        3.51      6.72 o 
   8   2  12        7.28       11.80      7.15 o 
  -5   3  12       14.54       15.92      9.58 o 
  -3   3  12       65.52       67.61      5.41 o 
  -2   3  12        5.72        9.98      4.31 o 
  -1   3  12      197.30      212.17      4.98 o 
   0   3  12       38.98       37.16      3.07 o 
   1   3  12       76.08       79.30      3.20 o 
   2   3  12       52.26       52.09      3.38 o 
   3   3  12      136.45      135.53      4.05 o 
   4   3  12       22.42       25.95      4.69 o 
   5   3  12        0.05        0.40      5.63 o 
   6   3  12       10.66       13.73      5.47 o 
   7   3  12       16.32       22.75      5.75 o 
   8   3  12        4.63        7.04      6.61 o 
  -5   4  12       30.96       28.60      8.94 o 
  -4   4  12       41.28       44.38      9.95 o 
  -3   4  12       11.67        8.46      4.88 o 
  -2   4  12        3.98        4.85      4.68 o 
  -1   4  12        9.95        8.89      3.22 o 
   0   4  12      388.97      391.61      7.88 o 
   1   4  12       27.08       23.91      2.98 o 
   2   4  12        3.73        2.79      3.51 o 
   3   4  12      147.99      152.05      4.35 o 
   4   4  12       12.39       13.50      3.11 o 
   5   4  12        4.02        5.55      4.22 o 
   6   4  12       69.83       70.87      6.43 o 
   7   4  12        0.05        0.20      6.19 o 
   8   4  12        3.03        3.56      4.78 o 
  -4   5  12        0.68        1.69      9.22 o 
  -3   5  12       10.25       12.98      8.66 o 
  -2   5  12       37.75       25.51      4.98 o 
  -1   5  12       10.20        7.81      4.37 o 
   0   5  12        1.76        5.11      3.09 o 
   1   5  12       74.48       61.02      3.85 o 
   2   5  12       90.77       98.55      5.77 o 
   3   5  12       64.54       71.67      4.02 o 
   4   5  12       18.29       15.85      3.06 o 
   5   5  12        2.05        2.23      2.98 o 
   6   5  12        8.15        7.56      3.33 o 
   7   5  12        3.65        0.39      6.02 o 
   8   5  12        0.72        1.12      5.23 o 
  -3   6  12       54.00       54.16      8.20 o 
  -2   6  12       15.21       12.40      4.90 o 
  -1   6  12       11.72       14.70      4.76 o 
   0   6  12       79.79       86.97      4.82 o 
   1   6  12        6.15        5.50      3.10 o 
   2   6  12       94.64       88.80      4.73 o 
   3   6  12       10.55       17.65      3.50 o 
   4   6  12       24.21       22.41      3.32 o 
   5   6  12        0.00        1.64      3.24 o 
   6   6  12        0.98        2.55      3.10 o 
   7   6  12       62.43       63.45      4.29 o 
   8   6  12        5.32        5.65      5.08 o 
  -3   7  12        4.18        7.49      6.85 o 
  -2   7  12        8.72        6.18      4.60 o 
  -1   7  12       86.88       96.56      7.11 o 
   0   7  12        3.02        5.70      3.85 o 
   1   7  12       33.34       34.40      3.53 o 
   2   7  12        0.43        1.30      4.06 o 
   3   7  12       19.13       20.06      3.86 o 
   4   7  12       13.06       11.04      3.71 o 
   5   7  12       11.56       10.04      3.40 o 
   6   7  12       18.32       21.51      3.29 o 
   7   7  12       36.20       35.54      3.77 o 
   8   7  12       10.49        8.10      4.68 o 
  -2   8  12       10.65       14.91      6.13 o 
  -1   8  12        2.96       11.76      5.37 o 
   0   8  12       11.46       17.30      4.48 o 
   1   8  12        1.92        1.23      4.06 o 
   2   8  12       13.43       16.75      4.21 o 
   3   8  12       20.80       21.32      3.46 o 
   4   8  12       10.77       18.02      3.61 o 
   5   8  12        1.78        1.33      3.79 o 
   6   8  12        0.03        0.99      3.66 o 
   7   8  12        0.01        1.43      3.62 o 
   8   8  12       28.49       26.70      3.72 o 
  -1   9  12        4.90        4.59      6.19 o 
   0   9  12       21.28       26.03      4.71 o 
   1   9  12        3.07        1.13      6.62 o 
   3   9  12       56.38       66.11      4.31 o 
   4   9  12        0.16        3.99      4.45 o 
   5   9  12       17.38       20.18      3.87 o 
   6   9  12       45.03       47.25      4.41 o 
   7   9  12        7.08       10.03      4.99 o 
   0  10  12        0.15        1.36      4.65 o 
   1  10  12        2.28        3.94      8.44 o 
   2  10  12        2.79        4.16      5.53 o 
   3  10  12       56.14       63.14     12.04 o 
   4  10  12       42.65       44.27      4.36 o 
   5  10  12       64.60       61.55      4.55 o 
   6  10  12        0.81        4.08      3.50 o 
   7  10  12        7.77        6.74      4.80 o 
   2  11  12        0.57        9.14      7.11 o 
   3  11  12        4.69       11.27      7.97 o 
   4  11  12       21.63       22.33      6.02 o 
   5  11  12       11.18        7.10      5.02 o 
  -3  -8  13        8.64        3.66      3.65 o 
  -2  -8  13       11.77       17.33      6.45 o 
  -1  -8  13        0.06        4.73      5.93 o 
   0  -8  13       23.04       24.13      7.67 o 
   1  -8  13        4.36        5.50      7.16 o 
  -4  -7  13        6.33        6.05      4.43 o 
  -3  -7  13       15.87       12.38      4.54 o 
  -2  -7  13        3.61        3.50      3.50 o 
  -1  -7  13        1.78        7.18      4.71 o 
   0  -7  13       46.56       40.66      6.48 o 
   1  -7  13        0.32        1.65      4.31 o 
   2  -7  13        6.00        1.92      4.22 o 
  -4  -6  13       10.43       15.16      7.15 o 
  -3  -6  13        6.57        9.64      4.34 o 
  -2  -6  13        0.09        0.00      3.66 o 
  -1  -6  13       10.37       11.33      5.37 o 
   0  -6  13        4.92        6.42      4.02 o 
   1  -6  13       27.07       31.34      4.63 o 
   2  -6  13        0.03        2.98      3.96 o 
   3  -6  13       35.02       43.34      8.19 o 
   4  -6  13       22.50       30.12      8.09 o 
  -5  -5  13        0.63        5.71      7.75 o 
  -4  -5  13       18.81       24.09      7.55 o 
  -3  -5  13        7.95        7.35      3.92 o 
  -2  -5  13       12.28       12.61      4.21 o 
  -1  -5  13        0.41        0.76      3.47 o 
   0  -5  13      111.51      114.74      4.98 o 
   1  -5  13        0.29        0.00      3.74 o 
   2  -5  13        2.18        4.93      4.13 o 
   3  -5  13        0.81        5.56      4.34 o 
   4  -5  13       41.25       43.89      7.22 o 
  -5  -4  13        0.42        8.52      7.00 o 
  -4  -4  13       11.40       15.88      7.51 o 
  -3  -4  13        4.70        7.50      6.02 o 
  -2  -4  13       36.24       34.47      4.19 o 
  -1  -4  13        1.61        2.57      2.54 o 
   0  -4  13       35.34       41.04      2.98 o 
   1  -4  13       72.06       72.85      4.33 o 
   2  -4  13        0.40        1.53      3.61 o 
   3  -4  13       20.04       23.18      6.04 o 
   4  -4  13        4.16        4.33      5.67 o 
   5  -4  13       17.37       17.84      6.90 o 
  -5  -3  13        8.47        9.35      7.61 o 
  -4  -3  13        2.85        8.32      7.22 o 
  -3  -3  13       33.00       34.79      6.53 o 
  -2  -3  13       20.98       26.45      6.47 o 
  -1  -3  13        2.44        4.37      3.58 o 
   0  -3  13       23.76       22.50      4.02 o 
   1  -3  13       69.09       66.86      4.46 o 
   2  -3  13       35.60       37.29      3.89 o 
   3  -3  13        1.16        1.04      6.55 o 
   4  -3  13       10.81       13.77      7.30 o 
   5  -3  13        0.91        0.84      6.73 o 
   6  -3  13       14.12       19.42      6.56 o 
  -5  -2  13       28.63       35.64      8.80 o 
  -4  -2  13       25.48       14.15      6.67 o 
  -3  -2  13       28.49       32.89      6.82 o 
  -2  -2  13      121.56      136.47      5.22 o 
  -1  -2  13       10.60       12.75      3.57 o 
   0  -2  13      139.65      142.87      5.22 o 
   1  -2  13       21.31       23.13      3.57 o 
   2  -2  13       57.83       63.22      7.09 o 
   3  -2  13       11.67       15.07      6.45 o 
   4  -2  13       34.44       31.40      6.88 o 
   5  -2  13        3.32        2.58      6.83 o 
   6  -2  13       14.92       22.27      6.52 o 
  -5  -1  13       13.66       10.88      6.93 o 
  -4  -1  13        6.35        9.19      7.32 o 
  -3  -1  13       17.15        9.53      3.59 o 
  -2  -1  13      114.37      113.91      5.03 o 
  -1  -1  13       13.50       12.01      3.49 o 
   0  -1  13        0.41        0.03      3.64 o 
   1  -1  13      119.19      124.70      4.89 o 
   2  -1  13       57.30       59.95      4.39 o 
   3  -1  13        4.35        1.76      4.14 o 
   4  -1  13        0.91        2.27      6.83 o 
   5  -1  13        5.40       10.62      7.17 o 
   6  -1  13        0.70        0.00      6.67 o 
   7  -1  13        9.97       13.13      7.62 o 
  -5   0  13       21.35       31.02      8.75 o 
  -4   0  13        1.04        0.00      7.61 o 
  -3   0  13       66.51       61.28      4.59 o 
  -2   0  13       21.26       22.75      4.26 o 
  -1   0  13      133.55      139.33     12.59 o 
   0   0  13        1.16        2.10      2.49 o 
   1   0  13       49.88       56.20      3.24 o 
   2   0  13       56.11       57.77      4.43 o 
   3   0  13        0.33        0.00      6.13 o 
   4   0  13       99.81      104.91      7.74 o 
   5   0  13        1.47        3.01      5.23 o 
   6   0  13        0.82        0.83      6.43 o 
   7   0  13       36.76       44.46      8.32 o 
  -5   1  13       16.19       25.04      7.45 o 
  -4   1  13        6.48       16.02      7.91 o 
  -3   1  13        9.47        4.44      6.67 o 
  -2   1  13       41.73       37.88      5.15 o 
  -1   1  13       39.81       44.05      3.39 o 
   0   1  13        8.06        9.45      2.94 o 
   1   1  13       22.94       27.29      3.13 o 
   2   1  13      209.84      199.29      5.73 o 
   3   1  13        1.96        0.56      3.81 o 
   4   1  13        3.75        3.23      4.39 o 
   5   1  13       29.95       24.49      6.59 o 
   6   1  13        0.69        2.60      6.88 o 
   7   1  13        8.27       10.52      7.31 o 
  -5   2  13        9.06       17.27      7.44 o 
  -4   2  13       29.20       47.38      8.49 o 
  -3   2  13        0.88        4.00      7.06 o 
  -2   2  13      122.54      108.94      4.02 o 
  -1   2  13       12.66       13.23      3.20 o 
   0   2  13        0.37        2.52      3.17 o 
   1   2  13        0.03        0.68      3.01 o 
   2   2  13       68.90       75.33      4.91 o 
   3   2  13       82.22       80.10      5.23 o 
   4   2  13       10.40        5.81      4.05 o 
   5   2  13       27.10       28.58      5.67 o 
   6   2  13       16.16       13.55      6.56 o 
   7   2  13        1.70        0.00      6.74 o 
   8   2  13       24.23       25.10      6.77 o 
  -4   3  13       34.53       36.73      9.72 o 
  -3   3  13        1.29        2.92      3.80 o 
  -2   3  13        4.65       10.41      4.81 o 
  -1   3  13       61.59       69.68      3.79 o 
   0   3  13       22.19       29.80      3.01 o 
   1   3  13       98.43       84.14      3.31 o 
   2   3  13        1.51        1.14      3.90 o 
   3   3  13      223.56      199.77      6.35 o 
   4   3  13        1.60        3.74      4.65 o 
   5   3  13       19.70       18.75      4.85 o 
   6   3  13       63.50       70.36      8.11 o 
   7   3  13        9.90        7.85      6.92 o 
   8   3  13        0.33        4.67      5.11 o 
  -4   4  13       20.49       17.93      9.48 o 
  -3   4  13       17.74       12.82      5.50 o 
  -2   4  13       53.02       47.33      5.44 o 
  -1   4  13       19.64       21.24      3.40 o 
   0   4  13       15.57       18.19      3.14 o 
   1   4  13       10.33        8.88      2.85 o 
   2   4  13       13.17       19.94      3.34 o 
   3   4  13        1.56        0.83      2.83 o 
   4   4  13       30.28       34.17      5.02 o 
   5   4  13       41.90       40.34      4.95 o 
   6   4  13        7.16        6.58      4.59 o 
   7   4  13       38.68       39.89      7.09 o 
   8   4  13        0.88        5.38      6.03 o 
  -3   5  13       30.35       40.80      9.47 o 
  -2   5  13       27.75       25.92      5.01 o 
  -1   5  13       61.76       67.59      5.38 o 
   0   5  13       16.00       18.71      3.23 o 
   1   5  13        6.42        5.50      2.80 o 
   2   5  13        2.19        6.83      3.43 o 
   3   5  13       10.37       13.72      3.42 o 
   4   5  13        9.18        7.01      3.42 o 
   5   5  13        4.75        5.97      4.76 o 
   6   5  13        6.84        7.42      4.20 o 
   7   5  13        8.52        7.07      5.25 o 
   8   5  13        0.02        0.73      5.91 o 
  -3   6  13       27.94       32.47      8.87 o 
  -2   6  13        3.15        7.79      5.77 o 
  -1   6  13       45.38       40.81      4.92 o 
   0   6  13        2.79        4.00      3.05 o 
   1   6  13       11.63       15.73      3.95 o 
   2   6  13       49.94       55.37      4.35 o 
   3   6  13       28.53       32.07      4.00 o 
   4   6  13       13.50       13.53      3.49 o 
   5   6  13        1.39        3.33      3.33 o 
   6   6  13       12.94       16.14      4.37 o 
   7   6  13       29.62       33.56      5.32 o 
   8   6  13        9.24       10.10      5.19 o 
  -1   7  13       30.53       39.63      5.63 o 
   0   7  13        3.92       11.45      4.33 o 
   1   7  13       34.56       36.15      4.72 o 
   2   7  13        0.30        1.93      3.97 o 
   3   7  13       40.77       42.41      4.20 o 
   4   7  13        1.01        1.73      3.49 o 
   5   7  13       12.72       11.77      3.56 o 
   6   7  13        1.27        2.86      3.30 o 
   7   7  13        2.93        5.72      4.28 o 
  -1   8  13        1.68       10.43      4.71 o 
   0   8  13       18.76       20.43      4.71 o 
   1   8  13        3.02       11.78      8.13 o 
   2   8  13       21.09       21.63      4.33 o 
   3   8  13       27.80       27.21      3.73 o 
   4   8  13       15.63       18.28      4.17 o 
   5   8  13        8.68        6.78      4.05 o 
   6   8  13       23.34       23.15      3.53 o 
   7   8  13        2.16        4.43      4.30 o 
   0   9  13        4.95        5.03      4.55 o 
   1   9  13        5.49       11.93      8.05 o 
   2   9  13        7.12        2.12      5.81 o 
   3   9  13        6.74       10.43      3.46 o 
   4   9  13       10.26       11.15      3.87 o 
   5   9  13       26.97       24.96      3.94 o 
   6   9  13       26.54       28.45      4.07 o 
   1  10  13        0.53        0.00      6.88 o 
   2  10  13        0.07        8.47      5.76 o 
   3  10  13        0.02        4.37      5.29 o 
   4  10  13       39.85       43.21      4.21 o 
   5  10  13        0.20        2.16      4.49 o 
  -2  -7  14        1.51        3.87      4.37 o 
  -1  -7  14       30.53       30.05      4.39 o 
   0  -7  14       19.91       17.65      6.69 o 
   1  -7  14        0.75        1.53      5.73 o 
  -3  -6  14        5.30        3.71      4.36 o 
  -2  -6  14        5.08        6.77      3.49 o 
  -1  -6  14       47.99       41.62      4.37 o 
   0  -6  14        4.79        8.52      5.77 o 
   1  -6  14       23.34       24.82      6.64 o 
   2  -6  14        0.14        0.25      5.57 o 
  -4  -5  14        6.38        9.73      5.74 o 
  -3  -5  14        6.47       10.98      7.39 o 
  -2  -5  14        5.20        4.36      6.86 o 
  -1  -5  14       47.17       49.67      7.37 o 
   0  -5  14       26.47       31.09      4.87 o 
   1  -5  14        0.87        2.33      4.46 o 
   2  -5  14      107.69      112.19      7.91 o 
   3  -5  14        3.24        9.49      7.28 o 
   4  -5  14       21.07       21.26      7.11 o 
  -4  -4  14       18.82       30.66      8.06 o 
  -3  -4  14        3.02        4.40      6.49 o 
  -2  -4  14        3.71        1.25      5.43 o 
  -1  -4  14       13.36       14.28      5.56 o 
   0  -4  14       48.13       42.79      4.33 o 
   1  -4  14        2.08        0.00      3.52 o 
   2  -4  14       63.92       82.81      8.10 o 
   3  -4  14       54.87       70.44      8.29 o 
   4  -4  14        4.01        4.70      7.06 o 
  -4  -3  14       30.36       52.72      8.49 o 
  -3  -3  14        2.79        6.62      7.01 o 
  -2  -3  14        3.99        4.64      6.21 o 
  -1  -3  14       98.33       97.28      5.14 o 
   0  -3  14        1.46        4.70      3.86 o 
   1  -3  14        0.01        3.20      3.66 o 
   2  -3  14        0.02        6.93      6.51 o 
   3  -3  14       96.27       92.91      7.91 o 
   4  -3  14        1.63        1.99      5.58 o 
   5  -3  14        0.33        2.24      7.04 o 
  -3  -2  14       48.06       55.38      7.82 o 
  -2  -2  14        1.04        3.06      3.75 o 
  -1  -2  14       21.43       18.78      3.81 o 
   0  -2  14       76.56       76.45      5.42 o 
   1  -2  14        2.17       12.14      6.12 o 
   2  -2  14        5.81       10.85      6.31 o 
   3  -2  14        0.12        0.95      5.73 o 
   4  -2  14        8.96       15.94      7.32 o 
   5  -2  14        0.01        0.00      5.75 o 
   6  -2  14       23.73       26.66      8.19 o 
  -4  -1  14       33.90       38.86      7.64 o 
  -3  -1  14        3.65        1.15      7.65 o 
  -2  -1  14        0.80        1.27      4.53 o 
  -1  -1  14        0.63        3.61      3.61 o 
   0  -1  14      167.07      150.71      5.23 o 
   1  -1  14       29.68       25.86      3.79 o 
   2  -1  14        0.75        0.02      5.94 o 
   3  -1  14        0.49        0.46      4.13 o 
   4  -1  14        0.08        2.22      6.75 o 
   5  -1  14        2.92        4.30      6.11 o 
   6  -1  14        2.46        2.16      6.04 o 
  -4   0  14        2.93        2.24      7.17 o 
  -3   0  14       76.27       72.44      5.60 o 
  -2   0  14        1.64        2.19      4.88 o 
  -1   0  14        6.49        4.59      3.51 o 
   0   0  14       35.94       36.86      4.05 o 
   1   0  14       66.76       70.45      4.12 o 
   2   0  14        0.27        0.85      3.82 o 
   3   0  14        6.73        5.21      4.18 o 
   4   0  14       42.71       40.09      4.66 o 
   5   0  14        3.39        6.99      5.83 o 
   6   0  14        0.56        2.88      6.35 o 
  -4   1  14        8.78       12.06      8.14 o 
  -3   1  14       34.75       40.13      7.96 o 
  -2   1  14       27.29       30.43      4.76 o 
  -1   1  14       82.66       78.39      4.92 o 
   0   1  14        0.20        2.72      3.88 o 
   1   1  14       90.21       87.61      4.09 o 
   2   1  14        2.72        4.10      4.17 o 
   3   1  14        3.15        5.09      4.26 o 
   4   1  14       33.99       31.92      4.30 o 
   5   1  14        0.47        1.11      7.03 o 
   6   1  14        2.50        3.84      6.38 o 
   7   1  14        2.23        5.10      7.63 o 
  -4   2  14        8.08       17.39      8.05 o 
  -3   2  14        0.00        5.15      7.53 o 
  -2   2  14       81.73       86.73      5.05 o 
  -1   2  14        2.43        3.92      3.37 o 
   0   2  14       69.50       74.71      3.75 o 
   1   2  14        4.21        6.33      3.61 o 
   2   2  14       10.45       15.97      4.41 o 
   3   2  14        8.67       10.40      4.45 o 
   4   2  14        0.70        1.64      4.14 o 
   5   2  14       78.17       91.72      7.68 o 
   6   2  14       15.47       16.52      6.37 o 
   7   2  14        0.11        0.56      5.47 o 
  -4   3  14        0.28        0.00      7.95 o 
  -3   3  14       33.11       42.57      8.45 o 
  -2   3  14       47.31       43.44      4.79 o 
   0   3  14        7.81       10.06      3.33 o 
   1   3  14       29.38       26.90      4.36 o 
   2   3  14        9.52        9.88      4.61 o 
   3   3  14        5.78        6.56      3.88 o 
   4   3  14       20.62       32.14      5.17 o 
   5   3  14       59.02       69.53      5.70 o 
   6   3  14        3.60        0.00      4.27 o 
   7   3  14        7.80        8.15      6.66 o 
  -3   4  14       64.00       57.23      9.39 o 
  -2   4  14        0.13        0.90      5.45 o 
  -1   4  14       44.95       45.68      4.75 o 
   0   4  14       35.17       32.21      3.31 o 
   1   4  14        7.30        5.56      3.46 o 
   2   4  14       21.59       18.46      4.36 o 
   3   4  14       14.15       11.32      4.70 o 
   4   4  14       33.22       33.71      4.68 o 
   5   4  14        0.43        1.37      4.83 o 
   6   4  14       34.41       38.54      5.42 o 
   7   4  14       11.87       11.68      4.39 o 
  -3   5  14        1.40        0.01      7.89 o 
  -2   5  14       77.18       65.47      6.27 o 
  -1   5  14       32.02       33.57      5.44 o 
   0   5  14        2.92        4.07      3.19 o 
   1   5  14       40.49       33.74      4.43 o 
   2   5  14        3.09        2.77      3.08 o 
   3   5  14        4.43        3.00      4.25 o 
   4   5  14       21.43       20.60      4.55 o 
   5   5  14       55.56       56.55      5.15 o 
   6   5  14        0.72        0.94      4.49 o 
   7   5  14        0.45        1.38      4.95 o 
  -2   6  14       33.70       34.18      5.52 o 
  -1   6  14        1.18        4.21      5.47 o 
   0   6  14        4.54        7.98      3.70 o 
   1   6  14       31.41       24.14      4.44 o 
   2   6  14        6.94       11.13      3.85 o 
   3   6  14       28.58       32.40      4.18 o 
   4   6  14        4.11        8.63      4.58 o 
   5   6  14        0.26        2.67      3.94 o 
   6   6  14        0.05        0.00      5.10 o 
   7   6  14        0.01        1.88      4.32 o 
  -1   7  14       25.13       32.31      7.10 o 
   0   7  14        0.71        6.60      4.10 o 
   1   7  14        2.77        4.33      5.18 o 
   2   7  14       19.48       21.39      4.39 o 
   3   7  14        1.13        1.13      3.75 o 
   4   7  14        0.89        2.41      3.47 o 
   5   7  14        6.59        8.00      3.40 o 
   6   7  14       18.73       16.99      4.92 o 
   7   7  14        4.18        3.15      4.18 o 
   0   8  14        4.87        4.61      6.13 o 
   1   8  14        2.13        8.64      7.90 o 
   2   8  14       19.45       26.63      3.83 o 
   3   8  14        0.79        4.05      4.02 o 
   4   8  14       11.32       14.21      3.96 o 
   5   8  14       28.94       26.94      5.65 o 
   6   8  14        2.86        4.37      3.40 o 
   1   9  14        3.19       11.14      8.60 o 
   2   9  14        0.43       10.81      5.56 o 
   3   9  14        7.91       11.88      3.92 o 
   4   9  14        1.88        3.68      3.87 o 
   5   9  14        8.57        6.33      4.06 o 
  -1  -6  15        1.12        4.08      6.90 o 
   0  -6  15        5.97        6.10      5.81 o 
  -2  -5  15        2.40        4.23      6.46 o 
  -1  -5  15        0.00        1.24      6.81 o 
   0  -5  15       11.74        6.86      5.88 o 
   1  -5  15       31.12       27.18      6.45 o 
   2  -5  15        0.88        0.26      5.55 o 
  -3  -4  15       11.16       16.66      7.32 o 
  -2  -4  15       12.62       14.50      6.42 o 
  -1  -4  15        0.01        1.18      5.62 o 
   0  -4  15        2.50        5.03      4.05 o 
   1  -4  15        5.81        3.23      5.61 o 
   2  -4  15       47.70       57.81      7.10 o 
   3  -4  15        1.26        3.79      6.37 o 
  -3  -3  15        3.94        9.18      7.50 o 
  -2  -3  15      101.78      110.92      8.37 o 
  -1  -3  15       12.69       13.87      3.93 o 
   0  -3  15       15.22       15.25      3.76 o 
   1  -3  15       15.65       17.79      5.56 o 
   2  -3  15        4.60        9.13      5.81 o 
   3  -3  15        0.59        0.08      6.95 o 
   4  -3  15        7.38        5.38      7.49 o 
  -3  -2  15        9.23        1.31      7.44 o 
  -2  -2  15       10.98       20.30      6.37 o 
  -1  -2  15       70.65       74.45      4.94 o 
   0  -2  15        0.77        2.79      3.66 o 
   1  -2  15        0.04        2.30      6.11 o 
   2  -2  15       35.83       46.62      6.61 o 
   3  -2  15        0.18        4.04      7.07 o 
   4  -2  15        0.10        1.17      5.42 o 
   5  -2  15        0.71        0.83      7.35 o 
  -3  -1  15        2.49        0.00      6.50 o 
  -2  -1  15       42.10       35.10      4.79 o 
  -1  -1  15       39.21       46.54      4.38 o 
   0  -1  15       18.95       28.38      4.58 o 
   1  -1  15        3.27        8.05      5.62 o 
   2  -1  15       49.83       48.24      6.75 o 
   3  -1  15       19.31       20.17      7.40 o 
   4  -1  15        6.50        9.84      6.58 o 
   5  -1  15       13.05       16.39      5.96 o 
  -3   0  15        0.43        1.55      6.90 o 
  -2   0  15        6.18        2.55      3.95 o 
  -1   0  15        7.44        7.36      3.89 o 
   0   0  15        1.24        1.60      5.52 o 
   1   0  15        0.69        2.95      6.23 o 
   2   0  15       21.81       32.84      6.49 o 
   3   0  15       47.17       49.29      4.57 o 
   4   0  15        0.21        1.60      3.87 o 
   5   0  15        3.19        1.01      3.94 o 
   6   0  15        1.57        5.45      6.60 o 
  -3   1  15       21.64       29.72      8.18 o 
  -2   1  15       15.78       15.76      4.62 o 
  -1   1  15       29.70       25.66      4.80 o 
   0   1  15       18.13       19.74      4.22 o 
   1   1  15       47.97       53.46      7.40 o 
   2   1  15       10.03       10.29      4.32 o 
   3   1  15       31.56       36.95      4.53 o 
   4   1  15       17.38       15.54      5.00 o 
   5   1  15        5.05        3.07      5.16 o 
   6   1  15       31.44       32.65      6.35 o 
  -3   2  15        9.09       19.83      8.01 o 
  -2   2  15        0.08        0.62      3.55 o 
  -1   2  15        4.83        4.65      3.97 o 
   0   2  15        2.82        4.47      3.39 o 
   1   2  15        8.47        9.96      4.36 o 
   2   2  15       62.82       55.37      4.99 o 
   3   2  15       28.88       25.71      5.44 o 
   4   2  15       21.49       17.82      5.23 o 
   5   2  15        5.24        8.58      4.69 o 
   6   2  15        4.36        4.89      5.38 o 
  -3   3  15        0.77        7.93      8.07 o 
  -2   3  15        5.20        7.60      6.88 o 
  -1   3  15       55.41       62.05      4.20 o 
   0   3  15       57.75       52.71      4.11 o 
   1   3  15       11.69       13.89      4.11 o 
   2   3  15        0.33        2.61      4.37 o 
   3   3  15       28.46       18.19      4.02 o 
   4   3  15        7.87       12.90      5.16 o 
   5   3  15        0.36        4.67      4.55 o 
   6   3  15       11.68        7.64      4.84 o 
  -2   4  15        5.44        1.15      4.86 o 
  -1   4  15       24.52       17.03      3.44 o 
   0   4  15        5.55        7.90      4.26 o 
   1   4  15        7.03       10.19      4.64 o 
   2   4  15        1.01        4.09      4.22 o 
   3   4  15        2.40        5.48      4.35 o 
   4   4  15       49.51       45.60      5.17 o 
   5   4  15        7.19        7.83      5.21 o 
   6   4  15        7.64        8.49      5.10 o 
  -2   5  15        3.24        0.13      5.41 o 
  -1   5  15        5.22        7.63      5.38 o 
   0   5  15       37.76       40.08      4.46 o 
   1   5  15       22.01       25.73      5.30 o 
   2   5  15        0.10        0.00      4.04 o 
   3   5  15       21.60       22.83      4.77 o 
   4   5  15       71.46       83.98      5.98 o 
   5   5  15       13.86       13.31      4.89 o 
   6   5  15       11.26       16.69      5.59 o 
  -1   6  15        0.66       11.08      6.05 o 
   0   6  15       13.26       13.48      5.46 o 
   1   6  15        5.36        6.72      4.45 o 
   2   6  15        5.39        4.96      4.63 o 
   3   6  15        2.46        4.43      5.37 o 
   4   6  15        3.54        3.44      4.71 o 
   5   6  15       26.87       38.60      7.64 o 
   6   6  15        0.12        3.68      4.58 o 
   0   7  15        0.16        3.05      5.85 o 
   1   7  15       18.83       15.57      4.73 o 
   2   7  15        1.01        6.28      3.76 o 
   3   7  15        0.81        0.63      3.83 o 
   4   7  15        2.31        6.95      4.51 o 
   5   7  15       21.31       20.90      4.72 o 
   6   7  15        1.31        6.37      4.67 o 
   1   8  15        0.01        3.00      8.04 o 
   2   8  15       14.41       19.95      4.43 o 
   3   8  15        0.16        2.07      3.65 o 
   4   8  15        4.94        5.93      4.47 o 
   5   8  15        4.10        2.78      4.92 o 
  -1  -4  16        9.28        8.82      6.09 o 
   0  -4  16        4.63        7.50      5.78 o 
   1  -4  16        5.59        8.83      6.53 o 
  -2  -3  16        0.38        6.52      6.97 o 
  -1  -3  16        2.00        0.39      5.31 o 
   0  -3  16       63.91       63.77      4.96 o 
   1  -3  16       13.31        4.66      6.22 o 
   2  -3  16       13.13       14.10      6.02 o 
   3  -3  16       10.28        8.52      5.39 o 
  -2  -2  16       23.36       27.47      7.86 o 
  -1  -2  16       16.10       15.92      4.76 o 
   0  -2  16        0.11        0.00      4.25 o 
   1  -2  16       44.05       44.01      6.94 o 
   2  -2  16       16.39       14.51      5.66 o 
   3  -2  16        0.98        0.83      7.22 o 
   4  -2  16        8.20        9.57      6.63 o 
  -2  -1  16        3.56        1.96      6.21 o 
  -1  -1  16        0.55        4.31      5.14 o 
   0  -1  16        4.29        5.09      3.94 o 
   1  -1  16        9.01        8.58      6.75 o 
   2  -1  16       13.01       16.00      5.64 o 
   3  -1  16        0.72        4.08      7.22 o 
   4  -1  16       43.79       43.65      6.91 o 
  -2   0  16       28.30       28.71      5.08 o 
  -1   0  16        0.01        0.00      6.27 o 
   0   0  16       11.04       13.34      4.27 o 
   1   0  16       13.64       18.33      5.54 o 
   2   0  16        0.02        0.72      6.97 o 
   3   0  16        6.34        9.63      6.54 o 
   4   0  16        5.67        5.43      5.59 o 
   5   0  16       24.50       20.06      4.36 o 
  -2   1  16        0.03        1.38      4.60 o 
  -1   1  16       33.80       35.56      4.39 o 
   0   1  16        3.71        0.68      4.80 o 
   1   1  16       11.11       16.71      6.90 o 
   2   1  16        8.28        6.58      5.55 o 
   3   1  16        0.15        1.91      4.71 o 
   4   1  16        3.02        6.20      4.80 o 
   5   1  16       18.47       16.99      4.84 o 
  -2   2  16        1.37        0.27      4.28 o 
  -1   2  16        0.70        1.91      4.63 o 
   0   2  16       17.56       24.27      7.03 o 
   1   2  16       27.28       26.11      7.36 o 
   2   2  16       51.63       49.83      5.01 o 
   3   2  16        0.00        1.58      3.87 o 
   4   2  16        0.82        0.38      3.97 o 
   5   2  16        0.95        0.54      4.97 o 
  -1   3  16        0.66        3.01      4.17 o 
   0   3  16        1.68        1.73      7.33 o 
   1   3  16       25.34       27.00      5.18 o 
   2   3  16        9.11       11.10      4.48 o 
   3   3  16       29.93       32.56      4.61 o 
   4   3  16        2.38        0.07      4.72 o 
   5   3  16        9.93       10.95      5.36 o 
  -1   4  16       20.76       16.80      4.81 o 
   0   4  16        6.03        5.94      5.03 o 
   1   4  16       16.74       17.28      5.31 o 
   2   4  16        0.05        0.00      4.24 o 
   3   4  16       23.48       27.27      4.98 o 
   4   4  16        8.31        9.79      4.95 o 
   5   4  16        0.02        0.96      5.22 o 
   0   5  16       24.39       24.78      5.21 o 
   1   5  16        0.32        0.00      4.61 o 
   2   5  16        5.88        6.22      4.36 o 
   3   5  16       12.07       15.44      5.43 o 
   4   5  16        0.94        5.15      4.69 o 
   5   5  16       29.51       27.14      5.86 o 
   1   6  16        1.88        1.94      5.37 o 
   2   6  16       10.54       13.11      5.27 o 
   3   6  16        2.91        3.89      5.49 o 
   4   6  16        8.91       12.50      5.46 o 
   5   6  16        3.16        6.59      5.04 o 
   2   7  16        1.82        6.53      5.40 o 
   3   7  16        5.85        8.38      4.93 o 
   4   7  16        0.32        2.99      4.42 o 
   1  -2  17        5.30        8.87      5.61 o 
   0  -1  17       15.86       14.13      6.20 o 
   1  -1  17        0.00        1.90      5.49 o 
   2  -1  17        0.11        0.00      5.69 o 
   0   0  17       48.14       51.82      7.55 o 
   1   0  17        6.71        5.47      6.74 o 
   2   0  17        0.08        2.32      5.14 o 
   3   0  17        3.87        7.13      7.55 o 
   0   1  17        8.16       17.58      6.18 o 
   1   1  17       11.00       15.17      6.46 o 
   2   1  17        0.07        0.42      7.11 o 
   3   1  17       13.82       15.04      6.81 o 
   0   2  17        4.25        3.98      7.24 o 
   1   2  17       21.63       20.30      7.31 o 
   2   2  17        3.86        3.74      5.33 o 
   3   2  17        0.11        3.42      6.93 o 
   4   2  17       20.42       16.60      5.15 o 
   0   3  17        4.06        2.18      5.23 o 
   1   3  17       24.09       18.12      5.77 o 
   2   3  17        5.73       11.59      5.12 o 
   3   3  17       18.46       15.44      4.55 o 
   4   3  17       11.19        9.11      4.47 o 
   1   4  17       15.28       13.94      4.85 o 
   2   4  17       11.27       15.35      5.26 o 
   3   4  17        7.31        5.72      4.73 o 
                                                 
